# Supplementary material for: Screening of biomarkers for early diagnosis of trauma-induced coagulopathy based on untargeted metabolomics
Source: Front Endocrinol (Lausanne). 2025 Oct 15;16:1632694. doi: 10.3389/fendo.2025.1632694 (PMC12568411; doi:10.3389/fendo.2025.1632694)
Supplement: Supplementary file 1 [file DataSheet1.csv]

	C	C	C	C	C	C	C	C	C	C	C	C	C	C	C	C	C	C	C	C	C	C	C	C	C	C	C	H	H	H	H	H	H	H	H	H	H	H	H	H	H	H	H	H	H	H	H	H	H
Compounds	C-1	C-2	C-3	C-4	C-5	C-6	C-7	C-8	C-9	C-10	C-11	C-12	C-13	C-14	C-15	C-16	C-17	C-18	C-19	C-20	C-21	C-22	C-23	C-24	C-25	C-26	C-27	H-1	H-2	H-3	H-4	H-5	H-6	H-7	H-8	H-9	H-10	H-11	H-12	H-13	H-14	H-15	H-16	H-17	H-18	H-19	H-20	H-21	H-22
5-Methoxyindole-3-acetic acid	580.8545333	355.35845	520.11905	350.2547333	642.7426167	553.2958833	811.7674333	463.53675	748.3780167	412.5207667	933.22335	532.2765167	903.64225	584.2571167	824.3917667	502.5575667	415.4502167	578.2921167	1009.272567	816.1489	546.7007	537.2619333	1030.46545	576.8237667	400.5940667	450.43185	494.84665	477.48475	325.9595333	462.1397667	582.9480167	686.36865	341.9859667	5597.693333	580.01495	652.5972833	457.2329667	727.28715	1063.3814	488.7948333	455.1259333	463.0862833	769.3230667	606.0534667	522.54125	700.4507167	314.2481333	859.0630833	1174.572733
(-)-3,4,9-Trimethoxypterocarpan	8331.736567	202.30055	438.9220333	851.9469667	2840.95065	1229.10935	1232.370833	198.4843	24387.51468	11239.20412	33493.53665	9469.6363	9412.342983	7816.73185	12680.85947	25004.94763	9640.006933	10301.86655	8204.157083	7881.1338	10024.0768	3612.73475	269.7222667	786.0191833	767.3673	6536.3031	1381.9541	28609.99252	25098.57003	30043.541	26219.88118	29618.58747	28287.03142	30471.47993	30648.43043	20772.46143	17403.53302	33154.11427	36265.18343	25801.03332	29903.05558	21566.46362	34949.00523	24309.24195	32013.42707	30912.49205	42778.21805	16796.43157	17929.064
(-)-Anabasine	13204.81643	11013.93697	11849.83278	11325.6495	13585.82323	10612.93853	10348.82543	10195.28443	15043.4158	10709.99527	18767.7732	11974.23557	11313.77707	12736.91623	10843.68305	10849.27638	13512.31467	11731.64717	13240.72985	12425.05455	12130.09757	14705.65795	13674.65748	17696.84895	12678.55093	12721.05493	12452.57283	10276.60882	11556.7239	10405.9839	10699.87383	15742.46882	10626.85447	12068.43102	11477.15792	10382.49917	10499.09443	11408.72655	10151.62165	11580.44187	10495.61983	16658.36823	13120.38073	20841.12338	14836.7502	13963.23483	12069.73743	11705.77277	14200.99562
(-)-Epicatechin	872.47345	29.73995	33.87288333	37.2374	44.3071	88.18798333	45.98476667	42.30803333	1555.1238	673.5305333	2077.791483	740.6172333	197.7831333	85.35883333	260.1565333	1420.767417	74.23303333	234.4210333	336.1364	571.86315	305.7799333	35.69535	19.50596667	111.3990667	56.63258333	98.01023333	38.29746667	1015.3001	644.0172	879.24825	873.26315	1390.22695	918.54875	805.6017833	1117.6173	645.03385	510.75585	1086.4379	1164.291467	807.3141833	1152.5357	859.4195833	1495.292717	1075.102	1156.562467	709.9345333	1557.743283	557.2904833	760.1191833
(-)-Medicocarpin	1707.913183	9.012033333	6.2692	8.704733333	14.15621667	27.52345	12.86495	14.44076667	656.5419833	268.4701333	378.8791	405.5589833	46.77351667	20.56845	28.95743333	144.20685	13.39275	50.39283333	492.64635	663.14845	230.7376167	11.38351667	6.2237	86.0267	18.56331667	22.04246667	19.33771667	158.0973667	130.0596667	109.1946667	191.3166333	380.6300833	210.00205	308.4389833	226.67045	107.4945667	96.52276667	241.2561667	426.87925	159.2488667	173.5256333	203.6447833	125.06075	186.6218667	288.63645	331.1073667	257.2473	36.95476667	112.4088167
(-)-Sativan	187.96775	11.92558333	25.64863333	20.41671667	102.9857833	88.95763333	26.086	29.27903333	333.38235	159.1680167	239.3818667	181.6264667	51.3263	15.55243333	49.09758333	32.82796667	20.39945	49.23491667	39.30331667	35.6365	99.21665	20.01805	9.498216667	95.9526	47.55616667	46.5904	10.9886	190.6913833	87.77361667	233.88155	139.9263	173.334	72.32111667	110.4544667	95.5175	96.8993	57.93271667	300.2237833	240.0367	179.9416	101.3811833	113.3521667	158.9265833	127.7832833	136.8249833	139.8374333	144.6956167	160.36705	79.3737
(-)-Usnic acid	95.64345	48.4985	15.14351667	23.50108333	50.02886667	58.945	29.87085	14.84263333	236.0997333	68.51245	65.01041667	17.21836667	69.7629	65.82415	49.92536667	161.1294	28.96145	46.87176667	124.16305	44.23615	51.99681667	33.80048333	99.32348333	43.24546667	68.03661667	36.61753333	16.6905	79.56495	86.47743333	61.99823333	30.62916667	155.2659333	54.10175	73.70728333	40.01611667	73.1946	47.969	120.2410167	129.3673833	94.33065	43.14833333	67.11993333	73.69435	137.04815	67.89516667	68.09863333	146.4272667	136.5826	141.7102667
(+)-1-Methylpropyl 3-(methylthio)-2-propenyl disulfide	620.0212833	107.2954	227.8733	193.4549833	182.2375333	241.9573167	174.37755	194.0637333	1233.655683	824.9917	615.81285	752.66115	342.1999667	224.54705	599.7955833	661.8512333	220.6616667	297.0817667	1687.7895	704.6183833	473.32455	143.39795	92.2924	553.1452	211.0589333	195.2241833	111.6413	952.5561833	762.3197	784.9773	937.5627333	1982.466483	861.1759	865.2447167	741.4418	523.2296833	448.8880333	705.0581833	800.1965	718.4793333	927.5608167	796.4770167	902.2284	1449.62065	1188.743633	483.7497	813.8447833	509.6756667	530.3458
(+)-Cassythicine	88.62246667	80.16553333	80.4262	79.8836	66.10318333	86.50223333	88.00931667	80.66008333	92.03346667	71.88795	76.8254	83.63561667	55.57706667	13.27	7.554583333	41.5523	56.83026667	65.9563	52.44028333	66.3225	74.7476	71.4457	71.234	73.4226	122.0537667	67.0689	57.63128333	81.27905	86.52011667	85.88195	86.09536667	77.92835	95.80026667	70.93838333	77.03735	94.44576667	96.13681667	79.60631667	79.28726667	78.46801667	75.5374	87.63991667	65.17796667	81.43323333	83.31575	120.1710333	124.23665	82.8024	82.10106667
(+)-cis-5,6-Dihydro-5-hydroxy-4-methoxy-6-(2-phenylethyl)-2H-pyran-2-one	157.8294833	39.9771	38.57151667	40.89913333	38.60055	72.2738	73.95378333	32.13608333	403.6632667	225.8847167	185.6865167	92.46051667	64.73743333	42.0901	63.4367	70.28695	45.70063333	64.77658333	58.18835	67.5769	142.5337167	43.19973333	30.29896667	52.8031	33.21756667	41.35308333	20.497	167.3874833	90.77773333	101.2079333	143.4892167	165.8425667	114.4370333	173.57595	173.01225	125.1423	113.9029833	132.87315	272.3427333	129.3192333	123.2155	160.10515	122.2147667	105.0004333	206.7336833	176.21395	156.5631167	107.58735	114.51825
(±)12,13-DiHOME	1634.529233	3268.667233	1518.65375	1766.9951	2616.647683	2991.16435	2453.920483	2063.85365	4883.038117	3769.349583	3925.495183	2010.429467	2239.6712	2718.590233	2732.486883	3033.66865	2597.17295	2245.5777	2453.739817	1554.0518	3051.596833	1845.682733	2633.628267	2017.4559	2437.363783	1948.274567	2803.411383	3011.182667	2061.423733	5729.681817	2499.656	3594.427983	5352.052667	1918.337933	2856.408633	2836.192267	4098.785067	2691.06715	2658.478217	1576.290683	1973.606767	2751.3187	4150.79405	4248.153017	4351.995667	4922.54685	2245.568167	3815.881717	4849.469017
(±)-1-Indanol	68401.15262	70748.83623	67426.02943	68507.62893	66191.48208	68436.15038	65748.15353	68446.61793	72968.13402	66479.37952	78826.20202	72091.304	68679.1684	66431.93438	70460.70003	71800.87448	68624.2933	72067.41943	69440.03528	72125.17057	71554.26155	71986.92302	71689.09162	71297.7014	73803.16658	70488.96677	68867.64197	64667.29242	65007.50527	65397.58162	65411.87697	65867.65395	66660.40583	66482.99453	67923.2282	68053.99375	67284.14625	68851.95728	65825.18047	68079.65398	69206.01823	68848.0309	76674.36958	77075.68655	70554.86422	72851.1019	69517.35585	69571.59088	73940.89463
(±)4-HDoHE	1564.989017	2653.750383	1489.35055	2958.943983	2246.092017	2001.299633	1762.964933	1685.331233	1722.9447	867.945	271.8387667	222.0407	371.416	440.6394833	241.8528833	457.668	411.2166	611.5324667	1818.179933	479.76385	1103.562533	1287.232517	1653.36205	4892.076867	3161.615717	1217.82095	2106.126317	603.7134667	520.8242333	437.7885833	412.9368167	349.7676833	399.3548333	453.7379	402.64125	467.4402167	297.2183333	229.4734333	530.8553333	306.5879333	392.08425	368.7515	339.6166667	249.7267	585.32715	413.6760167	280.6504667	139.5268333	383.5420833
(1aS,2Z,4E,14R,15aS)-8-Chloro-9,11-dihydroxy-14-methyl-1a,14,15,15a-tetrahydro-6H-oxireno[e][2]benzoxacyclotetradecine-6,12(7H)-dione	151.832	4.131166667	7.7821	11.04231667	10.42568333	19.3631	7.953866667	16.06586667	125.5372	46.00383333	169.5833167	85.8893	50.58688333	11.48116667	16.4754	38.646	11.76466667	16.80263333	27.8488	24.6051	30.19415	7.175466667	7.749	22.38616667	38.71708333	17.47848333	4.87235	86.56068333	114.0274	124.3796333	28.98828333	226.2821667	221.8943	72.8487	121.48265	128.6992333	117.79885	154.4393167	204.54215	126.8662667	48.2237	123.4929	115.6500667	35.30611667	95.6625	188.7161	52.68055	46.84898333	151.3614667
(1R,3aS,5aR,5bR,11aR,13aR)-7-hydroxy-5a,5b,8,8,11a-pentamethyl-9-oxo-1-(prop-1-en-2-yl)icosahydro-3aH-cyclopenta[a]chrysene-3a-carboxylic acid	682.4929833	1437.24675	728.1676333	981.5669	1782.04165	1586.234933	1508.227233	848.5931167	1852.6948	1832.72965	1761.854617	896.3199667	1322.688433	1107.856683	756.2573667	1126.747033	1981.5439	1330.170267	1294.156217	936.0671667	1016.1189	1020.2969	1166.68985	1042.90465	1106.609483	1097.246533	1260.761867	1607.557383	870.6141	1793.9452	1362.553583	1089.407233	1756.481067	2007.8729	1076.451283	1154.343817	1182.234383	1076.28505	2384.548067	825.4416333	1310.381167	1021.5113	1873.392	1094.12305	1738.32265	1156.4559	1047.323583	844.2193167	1243.35115
(1RS,2RS)-Guaiacylglycerol 1-glucoside	96.34471667	2.59875	4.686966667	7.940566667	8.035883333	18.8906	7.652516667	13.77506667	402.9689333	87.24831667	425.7661333	95.50968333	48.90073333	18.37478333	95.75726667	265.7481	16.18273333	63.59846667	136.3312667	35.82173333	65.98665	8.418666667	3.445283333	51.38855	8.469183333	32.39915	6.026766667	107.0985333	72.48451667	144.3468333	242.27445	234.50615	64.7206	206.0651333	87.2482	98.25386667	40.11263333	139.6501167	346.2389167	92.57723333	124.15435	88.80688333	146.8302833	121.1617167	145.6325833	291.8608167	180.66275	72.22176667	94.58585
(2S,2'S)-Pyrosaccharopine	358.6110167	21.39281667	76.8394	140.8858	157.0822667	463.4195833	194.6999167	151.6236333	525.69855	389.60465	1174.65495	587.5702833	437.4997667	351.7048667	481.3615833	730.3430833	279.1075	523.1616333	762.7316	384.5353	410.79085	147.4839167	14.60976667	423.72895	143.7315667	412.33475	71.32993333	543.84415	613.8571667	599.12695	588.6733167	830.3286167	600.1233	693.1208333	670.9018	383.9023333	451.3448667	600.9780667	634.3323667	562.9242333	711.84095	620.6514333	641.7708333	668.1717333	627.1241167	582.7751167	470.9853167	350.0465667	411.7202
(2S,3R,10R,13R,14S)-17-[(2R,3R,5S)-2,3-dihydroxy-5,6-dimethylheptan-2-yl]-2,3,14-trihydroxy-10,13-dimethyl-2,3,4,5,9,11,12,15,16,17-decahydro-1H-cyclopenta[a]phenanthren-6-one	5106.115233	7444.556283	4315.766083	5243.627717	6004.701233	4963.295933	3803.480217	4318.770767	12483.70027	7239.1102	14048.61185	6151.493917	7801.8801	4411.3735	7233.891467	7445.164283	5837.344983	9088.176383	6911.830067	4208.889083	8754.57945	5344.957117	5508.512217	5325.278717	4596.569817	4380.4606	4540.0021	7901.2979	6117.602417	12288.24998	6587.0547	8470.342833	8048.746683	7501.502467	6520.6689	6233.456433	7373.745667	6663.141833	7727.154167	4749.230083	7034.102483	6762.37675	8761.7913	6270.77655	7457.6451	8907.06325	6735.061717	8167.043083	14125.71098
(2S,3'S)-alpha-Amino-2-carboxy-5-oxo-1-pyrrolidinebutanoic acid	36.269	4.920533333	5.549133333	12.91558333	11.28516667	27.1965	13.13871667	7.193116667	82.18826667	37.78763333	138.9116	26.85325	25.44363333	9.442266667	19.78886667	36.86868333	9.539183333	15.08765	10.8094	15.3048	32.0455	10.53173333	6.861633333	19.01103333	9.469516667	10.32173333	4.991233333	29.66546667	24.19011667	66.20446667	90.46556667	91.43435	48.2925	91.72776667	70.6145	49.46078333	38.67158333	61.28633333	180.3314667	83.10521667	40.17656667	63.04006667	76.5571	23.04095	106.07745	54.18616667	46.7492	41.574	32.68868333
(3?,5?,8?,9?,10?,16?)-16-Hydroxykauran-3-yl ?-D-glucopyranoside	9.590466667	6.175516667	3.09785	27.3038	26.96035	7.406983333	3.09715	47.20871667	68.31111667	137.03735	131.6464333	25.73375	243.4481	102.22375	71.10883333	69.6054	37.55358333	34.53895	40.81591667	51.974	35.24031667	12.2773	49.78406667	26.66051667	267.2981333	80.58448333	8.523666667	56.55881667	60.39015	38.05915	129.13965	181.00855	30.33961667	60.22261667	8.409333333	215.90265	36.3118	193.2003833	259.6448167	26.92816667	91.57901667	38.26886667	61.65463333	124.29165	81.34103333	40.69826667	135.6833667	25.28558333	1658.7318
(3a,5b,7a,12a)-24-[(carboxymethyl)amino]-1,12-dihydroxy-24-oxocholan-3-yl-b-D-Glucopyranosiduronic acid	24.82011667	1.143566667	0.0539	0.1911	1.912866667	4.889966667	0.6279	11.1329	111.5544167	258.5688833	47.09131667	28.4845	12.38136667	15.81535	27.23501667	64.94115	8.620033333	12.57811667	10.47036667	4.799433333	21.75961667	2.96555	0.765566667	13.02116667	5.1723	7.8456	2.1959	87.36175	80.3182	158.4296667	44.23833333	146.11055	82.96686667	45.02178333	35.87215	49.21443333	71.72575	72.50091667	152.2578833	52.36343333	36.9524	74.23423333	105.0756	73.04025	109.8493	29.37751667	181.03805	22.073	22.80016667
(3S)-3,6-Diaminohexanoate	33732.95147	700.4766167	3628.6826	6650.603183	6698.971517	15144.49487	6322.389467	6772.669917	91830.4001	37450.06447	196992.6035	45185.75825	17732.43702	12723.47948	24276.86725	70689.79925	10099.83507	19012.85675	24451.41137	12772.39662	18074.21068	6081.87885	1118.6826	13913.07637	5168.2686	16072.81532	4064.038233	93331.86193	58066.59105	80193.21818	57100.49147	107143.3256	51192.6847	84039.15638	61555.69732	53034.18085	56402.25488	78053.0086	111475.6943	73979.19405	64128.40762	63617.82287	86558.24783	53918.5939	70123.61375	90046.94702	56611.67777	44068.3542	59342.97955
(3x,5x,10x)-9,10-Didehydroisohumbertiol O-[rhamnopyranosyl-(1->4)-rhamnopyranosyl-(1->2)-[(E)-feruloyl-(->4)-rhamnosyl-(1->6)]-glucoside]	23.02713333	0.573766667	0.574	1.435	23.57371667	5.357333333	15.006	2.104433333	93.73543333	39.56026667	11.68668333	0.573766667	1.626333333	0.861	2.678666667	74.07476667	2.391666667	5.356633333	17.9445	0.191333333	26.50165	2.965433333	1.1011	1.913333333	0.573766667	8.321833333	1.5281	13.55216667	1.530433333	29.69643333	20.35483333	0.382666667	2.300666667	24.97225	31.59828333	19.90993333	23.12118333	18.1822	33.06983333	8.6191	7.398333333	50.45213333	15.9596	4.976066667	31.61996667	61.23983333	36.94641667	15.70203333	0.861
(3x,5x,10x)-9,10-Didehydroisohumbertiol O-[rhamnosyl-(1->4)-rhamnosyl-(1->2)-[rhamnosyl-(1->6)]-glucoside]	253.03415	234.9173333	87.97543333	212.2863667	447.59345	574.1558833	203.5576	61.94991667	114.8814833	174.4232	228.5221	291.2148333	160.2694667	175.8268	226.34385	70.45306667	166.37455	264.0627667	74.0536	51.5221	665.5868833	511.53455	85.97801667	242.4093	134.74145	228.0824833	429.3661667	123.4438	40.155	68.03133333	173.1963	74.90748333	240.9993	91.39413333	28.63873333	273.92395	186.1128333	40.8414	144.3371833	79.28566667	88.04728333	146.2027333	298.7558833	110.8654333	192.6355667	109.3778	112.8280333	125.8808	94.794
(3Z)-3-[{1,6-Dimethyl-2-[(1E,3E)-1,3-pentadien-1-yl]-1,2,4a,5,6,7,8,8a-octahydro-1-naphthalenyl}(hydroxy)methylene]-5-(1-hydroxyethyl)-2,4-pyrrolidinedione	314.2376667	10.56433333	43.81135	34.35776667	135.3662167	1168.573533	146.6649667	45.526	487.9683333	170.2217667	581.1697333	70.7565	59.39655	40.88451667	136.5259667	596.0051667	27.38203333	139.1576167	101.9932667	31.3084	329.0117	63.41728333	37.10453333	57.31688333	35.18991667	60.46938333	9.375566667	25.3875	13.60733333	86.99486667	219.2386333	10.21833333	63.77696667	76.10233333	113.4930333	55.93465	72.40106667	186.6489333	127.7111667	155.7858333	108.0318333	1018.144633	281.9240333	55.3148	105.2903167	292.8131833	148.5855833	229.5196333	43.29233333
(3beta,5alpha,6beta,7alpha,22E,24R)-Ergosta-8,22-diene-3,5,6,7-tetrol	5399.1034	8193.830017	6473.6994	6303.962867	13092.2494	10447.89365	8574.4859	4967.651783	6556.64225	5377.0603	5467.542167	4567.904317	8014.834883	8398.505283	3731.716117	5205.3225	7740.986483	6139.214817	8705.01685	4101.202833	8444.651017	8274.603683	5835.667767	6705.274233	9089.907333	5327.735367	6929.525933	4477.534883	3564.244333	3452.7113	4882.722867	5250.365217	6154.676367	6634.5074	5678.805317	5443.237583	3215.056767	4163.206833	5607.530933	4235.054917	7864.0652	5913.2047	5856.2911	4021.723267	6944.756417	16216.17482	4696.847617	5272.5708	6378.73455
(4R,5S)-4,5,6-Trihydroxy-2,3-dioxohexanoate	1079.626483	177.63675	159.7241833	171.8850167	170.35515	222.39275	172.3646333	165.9732333	1308.617333	652.4231667	1223.96185	643.20415	369.9802833	237.2329167	371.89155	710.9443833	238.9460833	394.46505	619.6076	640.8301833	21217.04025	368.9022	273.76815	388.3476167	192.1796667	363.5552667	189.75175	812.6975167	806.2647	972.5728333	1038.08985	1057.885033	919.5548	1034.3754	879.76285	919.5319333	738.5321667	1123.102767	1548.3144	903.90255	777.6202167	813.5379167	1047.4204	857.7858167	1065.093467	909.7911	661.4280667	565.9687667	605.1557833
(5-L-Glutamyl)-L-amino acid	1006.762083	61.04396667	103.86735	259.3453333	193.5711333	148.5890833	124.224	102.00495	1751.457067	900.0794	2590.2877	476.4574667	318.8654667	144.2779	407.2231	1136.903983	147.4912	342.0365333	561.2916833	318.3301667	445.0394	108.6899167	58.8861	250.3988833	104.233	221.7367	76.80288333	673.15745	463.1525667	1038.0742	713.0553833	1639.170517	630.5133167	1065.521117	690.4724	563.20265	459.0220333	1200.099867	1326.2383	971.4403333	1095.256033	706.2504833	1591.68605	622.7711167	891.0228667	958.8427167	838.8684	743.2168833	622.88765
(5-L-Glutamyl)-L-glutamate	2703.2418	73.0167	233.4683333	361.32335	344.2033833	591.67555	287.6620333	148.1316833	5206.00735	3024.93275	4513.60995	883.9771667	406.76875	216.4590833	379.9764667	1045.93925	239.8399167	453.5379333	654.3605167	353.8845333	1016.313383	165.3981333	46.89618333	736.9322167	296.5306	546.0334333	118.3681667	1230.006617	1291.73235	1128.871067	1403.031617	1837.969333	874.5259667	1866.896517	1025.68275	857.95745	681.0462	1431.353033	1628.854167	1601.2392	1597.21105	1430.95	2017.753333	1190.49685	1542.613283	1359.879633	855.04685	936.4168	959.2718333
(5-L-Glutamyl)-L-glutamine	786.4218	145.89555	421.8887333	256.4625833	888.98085	1137.765683	664.7707833	587.5684667	1163.851617	987.38195	2139.524933	438.8808167	697.9241667	311.3635667	730.9009833	626.5844	744.97965	685.3713833	235.3618833	437.6220167	1294.178717	343.8932167	330.1088667	385.4029333	1152.981417	627.5418833	509.5768	1063.078	533.11415	1016.796583	547.0188833	667.75725	1318.450567	728.1889	1393.1399	756.49375	555.6312667	1073.3974	1076.206067	586.0757	928.93575	1032.59325	1059.83415	389.9151	1255.455	1421.933517	1712.647633	698.5455667	316.6815
(5xi,6alpha,7alpha,9xi,16xi)-16-(beta-D-Glucopyranosyloxy)-6,7,17-trihydroxykauran-19-oic acid	1423.191217	140.34785	59.49345	49.16808333	190.3991833	149.0015167	63.0705	790.3959333	683.7220833	2533.14425	1292.5953	348.5762333	481.4900333	374.9383167	1531.3673	359.5889333	629.0534667	162.72665	287.8584667	85.32513333	195.2930833	56.20136667	162.36085	73.16543333	250.1322167	110.29315	135.9842833	4712.175333	3700.98425	6148.355733	5980.269817	7834.86965	4091.684783	3940.52755	1583.643183	3173.4614	2304.1076	2368.799717	2285.421167	1876.499483	2811.870533	5738.347967	3573.4959	5727.267567	4345.240783	1371.887833	2051.45265	734.7084833	341.0832167
(5Z,9E,14Z)-(8xi,11R,12S)-11,12-Epoxy-8-hydroxyicosa-5,9,14-trienoic acid	2136.969683	4503.9744	1373.186317	5530.266517	5419.917183	11066.64283	4434.902067	2843.9302	3176.099167	991.1859167	276.0678333	140.5936	255.2406	290.30185	205.913	195.3544833	285.2321	499.4014833	1269.144267	186.2225667	675.6351	756.5207	1246.4366	3013.723533	3563.549483	1784.361733	2043.404567	275.8619167	317.4673667	204.5130333	166.4102167	318.9422833	246.4751833	224.34695	233.2357833	199.6614667	141.6029	178.6205833	293.02	132.3832833	176.4453167	189.8982667	147.03005	233.4104333	289.6590667	277.1851333	250.3138833	131.6282167	249.9261
(6Z)-Octadecenoic acid	1327.277067	3723.432867	1307.976983	2342.66055	5292.9024	2282.11705	1254.499633	2468.991433	2262.904217	3414.783567	1770.78285	2230.044517	2773.61465	3259.027667	1773.225083	6287.013833	4603.838733	1882.64915	3625.858083	2166.641283	4162.325433	3103.375467	2396.766783	2753.699683	1915.119167	4416.259667	6644.40385	1376.052917	992.3854833	1349.208583	1270.540033	1477.360633	1768.93125	2069.972967	1419.81765	1562.158433	2040.497117	954.8999167	2349.71965	973.0565167	990.2756667	1705.722433	1493.158583	1008.90975	1746.441267	1827.147567	1595.009033	1146.007783	1808.415483
(9Z)-Octadecenoic acid	681.0695167	1643.8811	735.61145	729.03665	2286.63025	911.95935	628.6576	1144.176533	1604.092167	1717.660783	1089.720867	1070.831317	606.3353167	1017.3427	486.2946667	2195.4869	1609.2473	759.0437	1329.501133	714.59805	1954.56795	1378.624183	993.0542333	567.8211833	1021.316433	1315.660267	1783.659717	779.6870833	469.9992667	1539.999833	628.5295	480.54625	1506.3588	698.36625	732.7651667	920.9792167	1260.547017	441.1195167	1891.630617	436.36295	482.1369667	917.1044167	972.0682667	714.3512833	1305.278033	776.5909167	444.41985	568.0567667	844.9698833
(9Z,12Z)-(11S)-11-Hydroperoxyoctadeca-9,12-dienoic acid	38.09613333	60.1871	36.42481667	43.18171667	132.5843	63.09235	49.19756667	73.62866667	66.81515	97.77658333	206.0922667	68.74256667	139.7538833	99.78591667	71.23216667	148.2114167	441.3645667	121.9727833	213.1344	113.7606	280.8988167	62.30076667	95.4068	75.49385	108.6057833	99.4532	60.22231667	36.37886667	35.99753333	35.2601	28.50373333	31.87981667	29.34728333	30.52705	29.9583	27.8635	34.82513333	31.3883	76.3921	34.53575	29.65063333	26.77278333	26.21528333	24.6907	29.48285	17.63973333	24.28455	34.46983333	42.82348333
(E)-4-Isothiocyanato-1-(methylthio)-1-butene	33.58718333	9.4584	8.226983333	22.57465	12.43596667	125.8529833	32.38573333	26.98255	79.35565	44.7643	66.78875	24.88985	18.62163333	17.41098333	25.92958333	59.81498333	21.33775	23.19475	35.14458333	39.86676667	28.23563333	25.54801667	13.84763333	24.39123333	15.79935	17.3369	14.63385	55.97765	48.6488	53.16801667	64.19285	63.32146667	52.27121667	84.26488333	58.14623333	27.24871667	29.31763333	51.11465	55.09975	57.75278333	56.1674	54.2196	48.46965	51.05338333	71.64545	67.79685	60.48271667	19.25651667	22.8186
(ent-2b,4S,9a)-2,4,9-Trihydroxy-10(14)-oplopen-3-one 2-(2-methylbutanoate) 9-(3-methyl-2E-pentenoate)	126.98955	119.92165	95.27276667	149.8746667	311.6672333	177.3968	175.2445167	123.0271833	524.7739167	369.8395333	659.1379167	181.8770833	629.7499833	255.4319333	229.6195	1097.541167	217.4292167	404.03045	341.5027833	133.3529833	288.7659833	142.1459	97.72376667	147.6879	152.4357	134.6504667	144.4253167	199.3728667	86.02675	252.6089333	124.2543667	183.5237	300.8258	251.9967	110.0183167	273.6431333	141.78945	181.8804167	297.0331	107.6792333	311.7206	207.71625	207.4564167	212.4304333	233.6978833	491.3545	229.0924667	74.63611667	344.4160333
(Indol-3-yl)acetamide	2359.097133	62.4604	196.2241333	680.6664667	652.54405	935.6235333	409.5730667	720.0183	10168.46087	3549.354683	8003.760983	2375.901083	1068.796067	1270.324233	2713.123117	7841.65735	1612.725183	1908.0426	2331.080783	1949.46485	2148.0404	466.5860333	117.1903333	826.9192	509.7382833	1765.824317	525.9480167	9406.417833	6356.50795	7430.3232	8316.484717	9163.3768	4823.1392	9272.146133	6644.444167	4903.208833	3439.659717	9658.818033	16524.13567	7405.92155	5585.490767	5953.942033	7128.04545	4986.647333	7431.963633	5750.830433	5601.028917	2638.0873	3865.4178
(R)-2,3-Dihydro-3,5-dihydroxy-2-oxo-3-indoleacetic acid	52.30553333	69.51885	30.62945	25.79116667	23.42996667	74.76013333	42.87941667	22.73103333	46.05833333	46.58843333	53.00933333	36.07475	31.49436667	20.71693333	31.67041667	81.3445	26.5434	29.228	45.03063333	50.7871	83.6096	40.99398333	84.67305	298.4012833	35.9833	19.62828333	18.28231667	50.13375	83.12473333	93.06511667	96.62593333	43.72218333	160.7836333	39.41511667	40.54346667	72.81638333	40.61963333	99.81998333	175.25135	53.68078333	167.58885	38.67775	88.82591667	71.34155	61.59083333	56.58631667	80.27601667	142.2196667	50.65875
(S)-Rutaretin	387.3170667	25.47326667	24.70383333	17.736	27.97323333	25.67676667	27.49026667	25.78705	51.10435	39.52996667	374.0949667	36.30626667	32.15293333	33.0763	36.68213333	182.1235833	26.33046667	39.70605	1116.188233	74.93885	90.73566667	29.01138333	24.9963	29.80391667	18.18966667	23.32478333	15.40951667	35.12973333	27.5635	26.81951667	30.04735	40.48886667	31.96713333	37.27065	31.65231667	34.84406667	30.93986667	31.31186667	46.3924	24.79376667	28.2508	28.97531667	26.58808333	30.89933333	43.68126667	24.43331667	19.77711667	35.91641667	34.4654
(Z)-1,3-Tridecadiene-5,7,9,11-tetrayne	2833.7988	2410.200933	2234.358733	2755.561183	1622.752633	775.2798333	3180.168217	1275.00235	1371.095067	1297.727283	1323.041217	2150.53075	1163.39985	2153.3168	1661.650083	1175.04175	988.39715	1248.512667	795.3820167	921.7715833	1370.489167	2141.650767	1444.187333	1879.20805	712.5746333	919.92985	1360.461333	2231.410083	1935.664883	1163.082583	1360.120217	874.7098333	1684.86515	2459.428667	1483.517983	2873.653733	3977.528167	1281.402783	1542.96075	1438.2953	1259.332233	1651.781	1146.9186	1461.02755	1121.028317	563.69805	566.91815	3987.344467	3797.014183
(Z)-6-(2-Methoxyvinyl)-7-methyl-2H-1-benzopyran-2-one	10010.52993	544.8263833	610.5991	973.7866333	930.5191833	1670.4689	1627.907633	1064.181383	6525.61645	5027.4603	10216.04288	9945.862517	2641.46165	653.9256	748.5837167	1930.34765	1119.718583	1980.530167	3424.28635	1490.883133	4897.95875	1106.3971	566.05375	1908.373317	1713.5471	1309.380133	576.7765167	2240.079367	2709.16565	3627.02645	1248.739617	4287.635517	3233.469017	2983.358917	4368.281967	4615.612933	4145.9705	2131.841817	3718.331367	3847.20255	1891.64775	3648.576067	4187.883583	2812.83375	4576.948183	3167.530783	1200.79875	4662.9379	5554.080833
[(2'R,3R,4a'S,5S,5'R,6'S,8a'S)-6'-Acetoxy-5-(3-furyl)-2'-methyl-2,4'-dioxooctahydrodispiro[furan-3,1'-naphthalene-5',2''-oxiran]-4a'(2'H)-yl]methyl acetate	795.79825	1356.9102	726.5753667	1701.639017	2216.372017	1032.50375	720.4936167	3735.8649	444.3833333	285.6853	1147.442883	752.23475	2822.810667	506.6608833	2573.58005	2270.850383	3325.899583	5350.232983	1022.794933	2381.25805	6512.441483	2215.864833	1807.282533	2808.08875	2042.1522	960.5108667	1146.4415	455.0489333	364.2688667	391.6876333	480.6479	370.3998667	561.1871167	606.42785	598.9086	472.42905	428.864	527.4408	528.01355	486.8900167	362.5976667	394.1036833	559.3520167	355.0711167	477.0037667	434.1941333	302.0389667	465.3230667	826.2482333
[(2R,3R,4S,5R,6R)-6-[2-(3,4-dihydroxyphenyl)ethoxy]-3,5-dihydroxy-4-[(2S,3R,4R,5R,6S)-3,4,5-trihydroxy-6-methyloxan-2-yl]oxyoxan-2-yl]methyl (E)-3-(4-hydroxy-3-methoxyphenyl)prop-2-enoate	3211.332717	13.71088333	0.382433333	1.434533333	1.530666667	0.574233333	0.382666667	0.573766667	7.416733333	1.722	5.199716667	446.6388333	14.4035	0.5726	1.817433333	17.589	1.434766667	1.912633333	1.626333333	469.4357333	79.5464	1.445966667	0.2989	1.817666667	3.2452	1.817666667	12.32946667	2.401933333	1.243666667	1.53895	1.533	1.922433333	1.919866667	2.2981	2.874783333	0.382666667	0.574	1.722	4.7166	1.530433333	1.052333333	1.434533333	2.586966667	1.339566667	2.876533333	2.008766667	2.976633333	0.574	0.573766667
[(2R,3S,4S,5R,6R)-6-[2-(3,4-dihydroxyphenyl)ethoxy]-3,4,5-trihydroxyoxan-2-yl]methyl (E)-3-(3,4-dihydroxyphenyl)prop-2-enoate	3214.043267	2.989	3.540016667	4.399033333	4.797	12.64085	7.938583333	9.2814	609.58595	366.78435	446.9407667	599.5909833	30.62861667	11.095	22.66463333	131.1439167	10.61771667	36.70076667	168.1885333	1649.842367	146.3061	5.453233333	1.5309	32.76166667	10.90623333	12.159	3.4916	159.87325	118.5285167	95.59851667	134.2490833	354.1988667	186.80975	177.1766	223.1402	112.0924667	81.61108333	187.6064667	290.6485667	111.89405	110.6184	126.0953	117.2858333	141.14455	180.1969167	179.42865	222.9386333	33.9004	95.81975
[Pyruvate dehydrogenase (acetyl-transferring)] phosphate	2606.89075	2249.155517	2144.062767	2181.761733	2182.11215	2040.052933	2572.986383	2260.738983	2410.961967	3146.1906	3213.0254	3186.683133	2936.2275	2759.116383	2821.33735	2473.581933	2579.129033	2519.427467	2220.343617	2452.779033	2498.879333	2590.8824	2567.1387	2593.223383	2678.157733	2683.0426	2660.0284	2272.26205	2304.2804	2283.712067	2370.776683	2482.904933	2519.946767	2545.166017	2520.9793	3036.3404	3110.687067	2409.281117	2395.4278	2126.142867	2051.8807	2121.237033	1892.382033	2063.156717	2049.249067	1875.02065	2477.277583	3393.745233	3209.334617
1(3)-glyceryl-6-keto-PGF1alpha;	62097.3534	6705.8488	4139.001233	4485.784417	7814.9004	6352.748867	4005.549133	3868.344817	10299.64987	9148.066917	10018.8363	12197.28345	7781.486383	5243.392883	10192.87125	8509.760233	5799.446267	9074.651117	8679.259417	4249.846517	8631.1043	10410.51175	6579.44175	10538.49295	5737.249583	7325.1883	5423.19375	54157.45058	52136.746	53471.78297	56802.08067	68927.60965	51367.20762	74192.14125	53516.80495	58722.1629	70220.1009	70186.98435	57314.53602	56906.19307	70422.6738	64200.39618	68826.75927	57780.93452	77724.80757	74311.42065	65585.92873	64962.91813	13790.66393
1-(3,4-Dihydroxyphenyl)-1-decene-3,5-dione	741.11265	263.9788833	152.2738333	232.7503333	285.31835	399.0264167	151.3396	232.1335833	781.6155333	260.53415	396.5093833	123.915	306.9111	218.1636667	941.944	589.3205167	203.56725	621.6230833	1415.652383	1104.3336	742.3280333	751.6587333	552.69375	1059.1208	674.7300667	346.9791833	198.4893	138.5683	159.4362833	133.5558833	292.5091	187.91005	92.31983333	137.1229333	138.5398333	146.2336167	70.93085	171.95495	176.77685	157.4848667	106.0888333	188.5319167	151.5963333	246.2054167	109.27475	166.9833333	157.9007833	197.7909	401.1237
1-(5Z,8Z,11Z,14Z,17Z-eicosapentaenoyl)-glycero-3-phosphate	87.05283333	173.2647667	62.34398333	41.39418333	25.50355	61.92353333	48.5862	43.48311667	305.4603	164.8021833	1033.242683	29.25425	131.96785	58.10495	165.3528833	122.2283833	36.47031667	116.2857833	70.86505	62.97268333	311.6289833	27.32573333	164.8893167	113.0204167	304.9864667	121.9072	119.3906833	202.825	390.78235	498.3586333	278.0407167	700.6122	83.9669	301.8254167	210.1290833	203.58265	72.95126667	307.0736333	241.4190167	169.6366667	480.6092333	121.7992667	277.30435	140.3728167	192.0844667	452.5842	222.8708333	67.4354	67.21321667
1-(Malonylamino)cyclopropanecarboxylic acid	2916.525833	435.1845833	883.2135167	686.98145	1199.647133	1936.9018	1739.386367	1126.213567	4403.748317	3639.063517	8194.505717	3206.219067	2258.200883	1551.186783	2902.7531	4533.175033	1408.811433	2826.5286	3446.638183	1811.6915	3123.552583	1029.380833	782.723	2167.50365	1174.78395	1542.09675	766.5057	2175.32135	1777.2781	1577.5541	1874.429717	2365.479867	2033.3619	2432.784967	1945.134933	2210.084733	2542.001917	2408.64335	3049.706983	2274.805317	2355.978817	2587.403533	2204.95385	2524.170883	2530.3688	1929.223267	1913.8919	2859.595567	3480.1483
1-(Methylthio)ethyl 2-propenyl disulfide	50.0007	34.92901667	42.14906667	34.66765	39.05481667	41.9947	33.96631667	33.60775	66.71045	45.10265	111.1131833	43.5021	43.03663333	41.87028333	70.27875	51.5161	45.05168333	49.42846667	77.21865	50.68671667	44.78761667	36.33905	33.3309	40.86531667	38.80965	43.76691667	31.51381667	76.2195	77.00793333	72.4263	438.9967167	173.68515	81.82946667	324.9994	94.66551667	82.84025	86.3936	163.8452	345.9280833	65.14506667	158.4373167	128.4099	107.6510667	328.23075	171.7858	256.3460667	150.6414333	73.48423333	70.50836667
1-(O-alpha-D-glucopyranosyl)-(1,3R,25R)-hexacosanetriol	7744.1991	11746.32685	7850.33265	8653.170683	10442.835	10213.25292	7747.6144	9617.0526	14510.95268	18210.72248	27499.53872	13453.39755	10433.53538	8963.2398	13053.16285	13920.82047	9016.330683	12844.85377	10077.28358	7770.825567	13441.27397	10254.89645	10910.3448	9167.967717	8475.647733	7040.108383	8779.178383	21933.56268	10449.93652	35232.9475	13268.71558	18492.86962	25251.82633	13091.18163	14301.49453	16013.5211	19158.98285	14162.47323	15124.88412	9512.3239	12207.76683	16384.77515	18148.02875	20671.07537	24978.95487	17013.66563	16471.27318	23491.83888	25942.10945
1,2-Di-(9Z,12Z,15Z-octadecatrienoyl)-3-(Galactosyl-alpha-1-6-Galactosyl-beta-1)-glycerol	15.27516667	229.4434667	113.4103167	353.4231333	501.4716333	687.2855167	208.62245	476.5821333	97.74955	111.4332667	13.90226667	8.722933333	157.59775	43.66985	17.77393333	39.29846667	37.04125	103.2138167	87.58605	21.10721667	145.13335	83.88806667	186.07735	195.4747333	504.6202833	199.2690667	166.51935	4.7502	3.6799	4.887766667	6.243583333	7.36585	3.001016667	4.839966667	3.3991	5.712466667	3.915883333	5.8995	91.4025	4.066766667	7.000583333	5.9206	7.268233333	5.326066667	6.359	5.90625	2.0689	7.6496	597.287
1,2-Dimethylbenzene	22522.1465	22326.36548	21892.7176	21932.2743	23321.10272	21915.68015	21127.06335	20455.72623	21934.24182	19538.4849	23990.69917	21638.12462	21610.74132	21614.91355	23795.86667	21267.33642	22569.90027	22679.55578	22738.67248	21739.81437	21752.60097	23379.80975	22474.21142	25742.76282	23213.20877	21632.16002	22960.95793	20626.52155	21647.9413	21669.3073	22551.37332	24194.60255	20861.84148	23047.2223	21694.06235	21455.66997	21139.9016	22771.8073	19750.98325	22105.63085	21620.26397	25061.3467	23500.39233	28226.30593	22053.51613	23930.0391	22297.78373	22085.0552	22274.74327
1,2-dipalmitoyl-sn-glycero-3-phosphoethanolamine-N-(succinyl)	1.447133333	538.5539833	226.6618	316.10285	958.13235	928.4636167	558.2498	315.69785	107.3170333	27.0739	98.99116667	15.93421667	247.7706333	109.2192167	67.42243333	155.8253	208.4529833	894.84765	753.0401167	369.4168	43.97396667	1486.051483	1411.961233	2730.38985	98.42416667	1453.230117	602.9072333	302.84085	226.5418333	337.2502667	226.8559333	123.8323	475.51095	81.83765	303.8745167	97.06123333	224.9034333	36.71453333	23.15915	180.5504667	110.6463333	265.0906667	201.40555	14.87196667	275.3207667	28.85265	62.87115	163.5191667	61.14405
1,4-beta-D-Mannooligosaccharide	4032.301617	975.2028667	3234.198233	2310.43815	2110.334883	4210.922983	1812.180817	2065.006717	4529.378417	5628.6613	2426.186633	4193.91155	4856.752917	3872.409317	5323.549133	5133.13245	2572.871033	10656.03408	10088.24425	6171.67955	5663.62875	1028.870667	931.4348333	3200.19515	2508.280317	2568.943567	1204.985933	3450.966783	4764.229533	6358.933633	4192.44075	3792.68675	3559.418883	3715.804783	5357.794467	2885.8543	2859.834033	5319.805217	6176.0519	4567.28045	3904.319467	4390.12855	3740.65715	3681.989067	4009.49975	4753.628517	3215.437217	2757.715367	3260.254617
1,6-Anhydro-beta-D-Glucopyranose	4469.026733	900.5168	4259.879367	2280.608533	1930.75985	1206.805467	785.4258833	1849.990217	4747.833767	4940.11775	5447.419517	3937.927333	3418.8081	1961.386067	4959.052717	7094.424017	1916.2871	2734.900483	15916.1477	6788.848383	5433.910217	1143.871067	1057.8484	4419.347767	1898.555017	1945.560717	883.357	3438.990117	3655.325033	5110.230317	3658.241933	4766.20025	3415.588683	3421.470583	3316.777817	3404.126867	1938.502983	4555.398283	4428.46105	4044.97325	3207.642317	2608.377517	5188.78835	3340.40015	4178.792317	3869.86955	3610.2541	2594.756733	2121.072333
1,7-Dimethylxanthine	18639.46352	2722.726967	5151.856733	7884.361083	114927.2874	10194.71278	11509.6416	42477.84923	117804.5705	41981.88068	25079.10213	45898.70718	111557.7828	14872.14962	237759.8002	105152.3047	82345.57715	31287.05692	20119.06973	74536.99248	170138.4658	37200.06438	145117.2608	159135.4813	19757.37018	14016.99785	31579.97522	61024.08415	68955.42542	32338.87418	31943.19693	17104.20882	54133.21667	34848.39125	47626.25847	194808.5054	34359.98857	103640.7074	66845.1116	67212.68433	89170.45278	96594.46635	141631.9008	156620.3379	71190.96382	58346.33868	11074.8323	52992.05148	47157.72572
10-DEACETYL-7-XYLOTAXOL	2623.597017	18.83293333	581.7827333	258.6635667	220.4081833	512.10335	737.6371667	852.9867	10267.32153	6293.757667	17289.21358	10559.0331	2676.429983	1023.82915	2009.13245	4234.338883	763.6092333	2885.851333	1298.10075	931.1801167	2942.27235	361.1263833	44.99833333	1853.284267	911.5965667	867.45565	197.9499333	5879.388167	4886.394267	7111.51205	6862.562167	6368.492567	5715.440733	7877.5498	6832.4626	6432.658117	3960.9012	9208.3515	10550.76463	7264.89225	7640.537117	14283.39657	10656.38875	5734.3306	8845.786883	7345.616983	5440.303067	4448.297867	6504.697033
10-Hydroxy-octadec-12Z-enoate-9-beta-D-glucuronide	201.3782167	143.5485667	145.6013333	88.78666667	255.4535833	241.7810667	135.0672167	121.1345667	622.8808833	5129.147767	517.6894	170.4001833	411.7434167	765.0657833	559.3379167	753.0105167	417.5155	394.3358	249.87005	127.9703	405.83515	228.1264833	414.4799667	320.6089	384.28515	434.5499	188.9244	736.4392833	358.4589333	1938.721017	415.7597667	714.30885	690.8050333	358.4183	293.2451333	422.9503167	133.7002333	510.60525	727.1552167	455.1099833	699.91	436.112	743.3264833	456.7795167	749.432	578.2857167	171.655	336.78805	498.2068833
11,13-Dihydrotaraxinic acid glucosyl ester	87.36775	29.30468333	21.52208333	31.1369	603.8460167	163.7648167	34.49315	36.11825	97.14528333	123.02535	102.7390833	36.9267	57.59386667	20.20506667	35.05581667	76.649	22.1896	55.56001667	116.6849333	30.88331667	146.6159833	18.36515	20.50853333	40.54735	28.13111667	22.93841667	19.71806667	66.85425	102.2263167	108.6423833	167.0811333	55.59356667	57.08761667	75.90341667	81.76125	56.35856667	37.5105	107.7292333	104.0087	118.1246167	68.11615	103.7073667	71.19525	67.01018333	70.54116667	62.28346667	80.21163333	56.23386667	48.6159
11-Dehydro-thromboxane B2	459.3525	1095.389333	318.04635	1693.4529	1947.632433	4258.773033	1348.787217	1293.940867	1139.173467	385.6247333	170.6808667	65.26055	131.0702	79.12691667	82.1353	116.9118167	112.3384	320.3607833	300.19815	54.54051667	340.62035	242.4590333	397.9580167	1161.571133	1081.512633	571.8220167	655.5821667	129.4166833	100.4330333	216.32395	91.34095	119.7407833	136.85775	115.4875167	77.11051667	114.5573833	79.06096667	84.7497	134.7776333	77.40696667	126.7663167	106.2838833	125.9184	104.8246333	133.2630167	182.3323167	108.4238667	127.7515167	122.5674333
11H-Benz[bc]aceanthrylene	661.00745	200.03145	210.3780833	252.2825833	340.2650833	302.6214167	302.44595	263.6046	1305.355483	695.4969	1260.75195	629.3316333	356.9087833	330.9968167	605.4094167	581.6056833	401.16275	625.8966	418.6375167	533.56885	350.39545	654.5005667	665.4455	611.7577833	422.4168667	619.9296167	526.41905	467.9142833	426.7566833	358.3610167	516.8387667	549.3180167	364.6221333	593.2757333	455.8746667	450.3071167	336.5342667	655.2965833	391.2128167	433.8712833	536.73145	384.0181	701.6793167	965.1610167	687.2782667	744.1738667	611.6794833	448.8402	572.5468667
12-OPDA	5308.023317	9473.6332	4421.473833	11481.39862	7272.56455	7441.625417	4296.284383	7034.4705	17013.81207	8120.357483	12908.28033	4552.036267	7059.98065	6504.027333	9741.026767	9242.501383	8994.652383	7230.0239	8872.101733	5245.069333	12757.54125	6175.285817	8718.7204	6281.7631	8263.328767	6336.536983	5549.050017	7252.673283	7587.521333	12119.41537	5529.480233	9173.781467	7751.966117	6887.966583	7733.596367	6518.863283	7295.073183	8140.022633	8334.8942	5962.302333	6534.109817	7150.5664	8753.844383	8051.526083	8496.487033	7757.312383	6407.907467	8580.420417	16045.76175
13(S)-HPOT	3465.401267	8249.157167	5051.618183	7910.365733	6418.063583	9276.652417	6656.34905	10146.48358	8280.736233	5359.900317	6700.680433	3399.34845	6399.93005	6097.377783	6650.6491	8352.439067	7356.7744	5851.7817	6947.117083	4688.7461	8279.07085	5334.493533	6974.1648	6269.938817	5884.003767	5000.033017	9823.1244	5754.792817	4607.952133	12271.26247	3992.9264	5884.963233	4530.597417	4621.834933	5349.861117	4318.013167	5510.036267	4792.961567	5774.860233	4080.14365	4328.446483	4723.894517	5906.406367	4406.332183	8365.44955	5059.566833	3955.162767	6238.917067	7439.339517
13,14-dihydro-15-keto PGF2alphaisopropyl ester	45.67225	12.12366667	41.27771667	6.386333333	19.0505	112.7622667	144.2722	15.65568333	54.36328333	81.05766667	109.9149667	27.20918333	35.3569	25.93806667	34.38198333	65.88501667	35.04003333	41.39181667	24.13658333	27.53976667	306.8366667	17.26868333	47.43011667	16.81783333	37.65446667	21.77186667	29.49065	42.9541	110.8506667	95.90496667	40.84476667	43.94923333	62.2943	36.6195	27.93035	29.30346667	12.68166667	42.76058333	54.1694	32.15378333	57.3202	39.74291667	86.04673333	46.15953333	55.5547	87.83183333	41.6336	25.64618333	33.66328333
14,15-EET	15393.29845	26826.82257	11861.648	30041.76243	22300.76825	31079.18858	16640.57587	22307.08107	25462.53827	8162.156683	7633.342583	4512.093283	13186.55647	3872.476567	6243.2117	6111.3736	4510.183067	8576.7128	13072.05725	3381.157117	13355.24717	10680.17973	13990.42695	33245.14298	30195.73917	11283.64138	19918.86913	4241.574817	3823.4564	5257.82425	2648.651633	3586.569217	3665.009917	2731.905083	3927.07925	3362.989067	2755.81555	2848.471167	5216.313767	2185.885033	3319.181317	3145.07725	3587.462	3840.2219	4411.259733	4787.428883	3570.471467	3445.81885	6985.185017
16(R)-AFP 07 (free acid)	113.0219833	61.75471667	34.0753	27.24831667	48.7034	55.50781667	29.81833333	58.85281667	132.4243167	177.8509333	180.3189833	89.28615	670.3710833	274.1503667	266.8009667	182.1759333	108.5830333	90.53115	103.2232	65.17596667	99.75866667	50.77478333	91.2365	50.39926667	201.1957333	142.0403167	83.23351667	124.9578333	138.33675	112.1201333	360.15205	129.36535	91.38185	237.6104833	102.21175	64.14765	36.90911667	563.8300333	163.2886	70.82121667	230.02965	142.9626	276.8808167	190.1919833	146.4190833	112.47655	270.7377333	79.4089	112.5427167
16-butan-2-yl-3-(2,3-dihydroxypropyl)-10,11,14-trimethyl-13-propan-2-yl-4-oxa-1,8,11,14,17-pentazabicyclo[17.3.0]docosane-2,5,9,12,15,18-hexone	495.1028167	204.8234833	90.65781667	336.5221667	243.8318667	373.7441667	144.9643	313.9498	382.8687833	451.6801667	187.2767667	422.8737667	211.7951833	155.7080167	235.0573167	270.6671667	174.8541667	133.2824333	204.4915	111.06195	172.0065167	103.5864333	211.88285	208.9269833	275.68035	137.4422333	259.0882667	2034.201433	1267.084083	1253.35155	1526.705733	1842.723067	617.8735667	1857.781283	1534.313517	1507.43205	812.99985	1731.14375	759.8928833	1081.601317	2489.685667	1357.5238	1803.513	1002.742167	1766.384117	2289.59055	1437.630333	1192.046433	405.1206167
16-Hydroxypalmitate	380.4693333	958.07945	561.79305	913.3843667	1177.487367	881.0431167	1481.030733	645.6506833	831.20955	952.08455	576.95775	603.13295	683.4059	843.5373667	557.2266833	815.8624167	983.0298333	525.2589667	728.6785333	491.2457667	679.70865	789.8468333	940.1459333	540.4307167	883.0620667	857.54775	818.8039333	440.3028833	345.7356667	417.3380833	427.5625333	478.355	585.9733167	466.7695333	443.3228833	468.2259167	587.2556667	455.37095	922.0565667	435.68535	413.5868	545.4914833	469.3211167	504.0768167	610.6079833	437.2	356.8745167	388.0864167	1039.249417
16-phenyl-tetranor-PGE2	846.97915	1059.826367	1002.727333	1470.158167	2703.3076	2827.18	2788.841667	1431.786267	1612.6891	785.53165	2135.101117	1581.723567	4047.427633	3061.371717	3421.86585	2211.5848	3604.33145	1962.5425	1969.30845	1337.090217	4445.665733	2742.3984	4244.189233	3963.141767	1882.60505	2182.617817	1864.3159	1223.671683	930.2994167	1556.67435	1277.013367	2421.033983	2660.181017	1373.898917	847.9090167	1018.649483	944.4123	1043.460683	3107.733533	946.7060167	1858.8432	1940.2321	2837.008917	1133.627133	3447.368317	3895.7867	883.1386167	3026.562767	2323.7479
16alpha-hydroxydehydroepiandrosterone 3-sulfate	1604.696117	1290.645817	750.0397	1421.9197	4878.846683	2320.182267	1192.57035	1898.883033	1925.905817	2303.580733	1564.891933	1647.29725	4659.475233	1705.706483	2875.243067	2791.56125	1638.844533	3541.637167	2261.491567	523.0129833	1821.272983	1991.080933	3500.16665	3200.79465	4387.449783	1414.943833	2632.6642	1265.484167	433.99065	1122.163667	878.307	925.2025167	3068.5088	940.5919667	382.8577333	1964.276833	2512.921733	1724.85635	1545.72815	628.8320667	515.6743167	1010.867233	798.6611	2615.5172	1454.119467	1925.453717	2542.080267	1280.154983	4539.593483
17-[[3-(1-Pyrrolidinyl)propyl]imino]androst-5-en-3beta-ol acetate	8679.9033	15870.41308	9752.8966	9659.308867	14499.00148	12883.74062	11056.60607	10462.46975	18222.95875	13706.74457	16344.19927	10627.92942	14624.2964	13587.50008	13932.46753	15429.66757	13899.86558	12864.24297	13063.72808	9243.024633	15186.32097	12575.74942	12394.1186	11737.30587	12410.94085	11131.60735	10161.10633	12149.23627	9692.172167	16668.85557	10117.77848	13120.97542	12079.02043	10697.55207	10286.98682	10444.94652	11920.63192	11840.16967	16538.9898	7932.519833	11698.78407	11958.07507	13903.4089	12059.76403	13595.11378	13499.13317	10204.23572	12002.77048	18239.63215
19(R)-hydroxy-PGE1	369.8079667	340.4340833	143.12665	352.1053	403.6934	668.9438333	326.2216667	238.9092667	665.0891	308.61345	366.7507	184.06105	265.81525	296.0546833	238.6282167	237.3581167	246.3969167	200.4677	207.90235	130.07435	318.1383333	264.4636833	461.08315	339.6976833	402.4586	230.7940167	226.989	253.9958333	257.4152	338.6330333	293.1256333	355.4899167	337.9636667	346.9474167	167.5485	257.4772833	206.3660833	186.4699833	375.6181	210.08805	307.4947	358.8623167	392.7649	240.3789333	531.9787167	720.7497333	245.9336167	266.2507833	300.1028833
19-hydroxy-18-[3,4,5-trihydroxy-6-(hydroxymethyl)oxan-2-yl]oxyicosanoic acid	648.5620167	1940.822867	1226.88595	1574.777467	2135.425233	1952.9751	2584.037667	1111.676983	1827.19005	1424.853067	2104.942233	826.9787	2782.825983	2049.785	1408.916217	1702.006367	2889.108633	1751.8943	3399.331867	1691.598783	2109.302267	1956.5071	2008.886867	1401.19745	1402.165967	2563.695083	2257.341333	1431.380883	845.6059833	1999.801467	964.65505	1209.474967	1959.8846	1351.707333	1016.562883	1139.742433	979.7099167	994.3029667	1598.08295	780.2715167	1294.007233	1558.77205	1717.575067	1089.7098	1801.012717	1662.66915	1082.10535	971.2904167	1644.807433
1-Acetoxy-3-hydroxy-3-isopropyl-6,8a-dimethyl-7-oxo-1,2,3,3a,4,7,8,8a-octahydro-4-azulenyl 4-hydroxybenzoate	114.1752667	270.2084833	35.94745	282.9079833	774.4345667	1335.610967	155.1223	140.5171833	13.06293333	39.33661667	21.75541667	22.73621667	379.176	84.53678333	113.80795	211.2531333	286.1896667	102.6866667	284.26075	358.0007333	354.0923333	283.7896667	256.9300833	211.4902167	185.5987667	272.76635	804.6284167	10.68713333	4.5927	6.340133333	9.187033333	10.90471667	13.56821667	5.561266667	2.794633333	13.62048333	10.75153333	8.620966667	36.27835	3.598933333	4.65815	8.190933333	17.46791667	39.9733	10.13635	13.00981667	11.04731667	13.55491667	11.20128333
1-Aminoethylphosphonic Acid	17.35303333	7.3661	19.65208333	7.7483	39.2898	5.5892	22.83665	6.792333333	18.54541667	24.7189	176.31215	119.2270833	114.9462	131.8925667	74.38146667	129.7718667	191.1017167	71.15053333	33.1685	34.76855	128.1458667	17.57738333	25.8824	47.314	10.30785	33.4098	44.34015	29.5154	19.44463333	11.90505	20.04006667	19.91155	30.89153333	14.53701667	30.777	14.93046667	22.20386667	17.77353333	74.5204	14.75968333	14.43615	20.06593333	28.10968333	18.93071667	77.50101667	24.60896667	20.61095	20.67555	102.0131
1-Amlnocydohexanecarboxylic Acid	516.67685	567.7641167	399.27845	505.17755	942.8924833	524.6505	511.3002167	475.6580333	516.0419667	304.8074833	774.7947833	314.2989333	731.7898667	596.00705	1025.90685	788.93215	767.2935833	679.1189833	743.3873667	778.8492333	883.32125	618.0506167	763.2758333	719.1428333	862.8512667	674.99645	568.5262833	276.0880333	350.7856167	282.3761833	378.7989167	479.89735	298.0683333	352.8619167	376.6905833	305.7651	285.3505833	293.6814	321.9997333	290.20255	309.4766	304.19305	446.3752833	521.9177333	403.5272333	337.8403333	286.56275	244.8629	474.7189667
1-arachidonoyl-2-hydroxy-sn-glycero-3-phosphate	3991.542367	2303.068833	3678.353817	1605.469783	1779.464483	3643.337783	1260.8973	7581.386383	18386.87338	16844.28128	26750.64315	13528.27035	8344.318467	3166.28815	3698.16305	5630.000383	2540.5889	6300.399333	2942.15635	3319.842767	6710.902717	1143.620817	3013.8515	2666.923883	11855.42217	6664.733767	3253.500133	7975.0642	5854.537567	9934.233617	11549.08447	11466.33092	7385.127167	17321.80962	11712.41702	8710.763317	6822.554033	10513.78865	20180.93968	11103.92028	14050.76618	12339.96527	14707.3826	9013.438817	9670.44385	19819.21373	9735.692133	3977.754817	13886.53398
1-BENZYLOXYCARBONYLAMINOPHENETHYL CHLOROMETHYL KETONE	1146.9185	1107.226683	1146.498833	1089.40495	1021.1733	1317.973717	1189.78635	1097.149317	1136.410533	1300.20745	1129.909883	1068.904933	1018.0175	1121.9842	909.0541333	960.6364667	919.57445	841.3673167	996.85545	1062.15455	1087.7283	1042.166067	938.9807333	994.7724167	1045.206817	930.4074833	844.8067167	1350.582017	1315.731467	1402.477383	1126.794467	1259.709617	1146.104783	1236.61165	1165.2886	1111.4332	1145.848767	1267.770567	1437.06515	1197.461817	1193.018067	1357.6795	1301.115833	1108.590683	1336.1233	1681.238	1616.064183	1373.080867	1257.34995
1-Deoxy-D-xylulose 5-phosphate	467.4833833	966.2675	959.8533167	606.6384	1158.5385	1034.977583	613.1570333	438.4865	981.7831667	746.2573667	635.272	382.4629833	962.4748667	1180.379267	1671.326817	1109.662767	663.3700333	694.1235	537.869	1425.077433	932.0993	4163.20905	1341.476933	1432.000983	828.94135	853.3409833	1693.4244	1159.447783	1294.630883	1427.01885	2004.298433	2085.092283	1097.2916	1556.445317	627.5254	1472.725567	918.5967833	1615.247733	1156.0268	924.2189333	1188.279733	671.9172833	809.9018833	1213.880283	1568.209983	290.9655833	392.33745	1794.42295	1723.040233
1D-myo-Inositol 1,4,5,6-tetrakisphosphate	118.1475333	189.8000167	713.3801167	266.7722167	132.7065833	267.9447167	994.152	347.4011	310.8740333	410.1116167	33.26291667	286.9650833	273.0029333	610.3280667	198.8900333	269.8968167	256.0044333	38.66643333	272.3558333	161.8665667	401.09575	409.5655167	1243.228817	870.8497667	196.2620667	180.3376833	818.1619333	652.4921	235.6204833	869.02005	1017.865533	789.89885	269.2234	587.8016333	434.4899667	581.8511333	232.5622	1688.85505	763.54525	1161.33865	909.40875	604.25975	876.3805167	200.4291167	881.5692333	236.577	137.5856667	738.1896667	626.9936167
1-Hexadecanoyl-2-(9Z-octadecenoyl)-sn-glycero-3-phospho-sn-glycerol	849.5594167	2271.90175	1944.31475	1640.1955	1836.010067	1343.911067	1687.293567	805.5768833	241.8365833	1346.535067	2277.20755	1581.8422	3279.611333	4529.863617	9033.267717	4626.17595	2874.763617	4197.054433	3660.672967	4846.1194	6318.33075	3563.513633	3774.825283	5914.11905	5601.025067	3842.459817	3040.268867	7775.093733	12226.82605	10720.49297	8103.134067	6281.6207	12920.86338	4007.940933	12080.53348	5402.70015	8066.53865	3373.381117	4744.586067	11290.88118	5686.56595	11521.4009	10227.48955	2348.639883	12034.64807	1260.6729	2625.32605	9408.12485	453.9436167
1H-Indole, 3-methyl-1- (trimethylsilyl)-	118.6221833	155.6725667	280.7324	108.4652833	338.4197167	1917.569233	463.0608667	137.4141	311.5215333	156.4659667	1254.0888	105.1950333	303.18135	395.2838	241.6411833	297.66305	154.9913667	119.4254	397.1227667	219.5878667	186.9650833	88.35208333	192.9409	164.3034167	290.4067167	174.1411167	86.69635	142.3691667	86.62858333	86.26865	94.7199	275.2187833	79.64121667	127.2039833	85.86238333	119.7010333	110.5168333	151.0263167	496.85405	114.70885	101.8006	149.3541833	94.91505	113.4795667	198.5103167	178.6279	66.74168333	149.34915	443.2953
1H-Indole-3-Acetic Acid	22.07233333	22.82685	27.7156	13.67033333	44.9941	15.18425	18.42366667	27.44505	48.60378333	29.23028333	43.0715	13.7365	26.45365	42.66786667	56.60131667	24.9239	36.197	19.8021	53.55701667	37.54173333	22.18166667	30.76286667	58.79118333	24.44583333	22.74973333	41.03323333	24.58016667	31.08448333	41.09233333	23.9351	34.53046667	44.35856667	22.03836667	65.26283333	44.6723	43.86961667	59.24168333	36.94716667	39.5752	37.28316667	37.75628333	98.07221667	63.18816667	33.26825	138.2712	18.59671667	22.49643333	29.48633333	60.951
1-Hydroxy-2-(9Z,12Z,15Z-octadecatrienoyl)-sn-glycero-3-phosphoethanolamine	240.9969	56.21755	69.42385	88.85443333	97.40168333	68.32636667	57.37775	93.09598333	118.1660333	282.0578167	104.4084333	142.9032833	79.16821667	79.60355	91.0703	101.36315	93.90535	110.0937333	90.94258333	93.65111667	96.97295	53.59565	60.37641667	107.4195333	111.4512167	83.17901667	79.11431667	896.56655	292.75515	756.9307333	701.5626833	2465.807883	325.2490667	1044.5832	508.91685	413.4132	254.2235	420.4920667	527.2666	348.9867667	825.2786833	465.39945	602.5630667	848.0573167	735.57565	806.74845	1222.457617	405.2951667	96.94265
1-Hydroxy-2-Naphthoic Acid	847.21985	159.2769833	341.2775	271.53025	369.17605	736.8777667	381.1027667	426.4381333	670.49595	611.0246833	797.0062333	536.4840667	689.8693667	786.3795333	1401.246767	1502.683267	569.46605	777.71135	1713.538183	1376.769017	910.1164667	228.3643333	254.4834667	843.9260333	580.7372167	770.2626833	271.9896833	503.5332667	622.3454	614.8037667	1110.914817	1009.44685	797.9295333	911.72695	652.8399	455.8094	399.1125	651.8131167	860.1852833	747.3201833	520.3066833	705.69665	801.41585	437.93465	730.5364833	741.2416333	476.5569667	447.5515833	595.5875833
1-Methylhistidine	1687.71725	159.5528667	156.1340833	192.1723667	149.0188333	122.5141	220.8597833	96.45421667	1914.98925	1120.395417	1865.989517	353.20115	306.7102167	290.76525	606.9884167	4736.187483	380.179	424.1222167	302.9360333	226.77585	366.6705833	248.5528	108.7471	647.9284333	179.4987833	266.5249667	87.92681667	2085.661283	7883.114683	2327.789367	711.9587167	1321.721217	1322.26215	1063.587267	786.15235	1193.577933	561.5588	1269.210983	1710.95925	1290.64785	613.6313833	633.6233833	9548.575867	1634.451417	7154.7001	820.3853167	2035.491083	2712.618433	2060.338667
1-Methyluric Acid	439.0757	368.81935	362.88065	323.7173167	415.8535333	370.3308667	422.3463667	305.7103	407.5797833	383.49195	378.6538	383.4679667	334.93175	324.9106333	352.9167	334.08965	317.75	279.6241667	307.0264	247.5497833	363.61385	369.4741	317.8172833	290.0032667	211.30405	259.2373833	200.46295	427.1211	437.2463833	412.2733333	561.19635	356.7119	719.4947	416.1854	411.45465	699.0178333	476.2857667	594.6325667	540.9977333	664.3428	894.32795	1214.8265	1060.667383	1021.189167	597.32915	671.3085667	213.5295	490.1415	483.8995333
1-Methylxanthine	14607.8591	14379.78998	15641.73827	15232.24265	15295.13942	14502.53152	15187.63625	14924.80588	16212.5038	14322.72122	15020.0559	14561.7511	14430.19492	17804.11278	18806.17195	14811.76645	14656.45728	14121.96727	14475.44397	14746.55158	14417.57893	14791.82947	14805.41768	15531.20042	14828.15483	15286.54397	16121.25072	15361.29127	14840.25045	16293.94452	15237.34702	15508.25948	16222.39992	18759.09483	16005.2837	15280.53693	14774.55178	14745.59107	15196.49802	16132.5238	14546.76385	14737.30932	14658.1212	15188.66425	15486.46697	16444.49405	16271.92832	15857.48088	16603.13528
1-Nitronaphthalene-5,6-oxide	748.8702	231.2454	371.9082333	530.1404667	698.41595	1068.14055	610.8863333	731.1655667	1196.8603	1094.3092	1532.487217	1272.266333	1462.205733	1280.064583	1373.6909	1121.6593	908.0734	1161.3666	668.3042667	649.4929833	1416.354883	53.83761667	105.7855167	269.65415	742.4364	788.84255	362.5947667	1069.390583	1206.293633	1746.794767	1699.653467	1673.11085	1184.16475	1239.984833	1449.76745	719.5393333	747.1290333	1765.834583	1673.998167	1527.83975	1316.626367	1388.5125	1384.6251	1367.463267	1761.718583	2075.307067	1428.54305	840.0459	792.63815
1-oleoyl-2-arachidonoyl-sn-glycero-3-phospho-1D-myo-inositol	3226.05735	3673.8095	3143.466783	4448.52005	5026.46235	5981.7389	3642.054817	3693.639833	5403.382583	3599.494183	7157.945417	2586.030733	4338.357383	4327.434967	7498.353267	7768.879567	5905.178567	12207.51812	16590.72788	7594.4152	6779.160217	6933.003417	4862.9629	16309.56198	4428.711983	11144.62333	4012.384517	1594.36265	1366.281033	1866.6284	1777.31295	1989.327783	1804.3368	2365.988183	2048.155917	1803.902233	2872.700333	2446.0608	3025.24895	2520.354417	2435.226633	2842.338967	2883.050867	2103.175917	3552.291933	2590.166317	2367.42085	3266.844267	3654.44385
1-Oleoylglycerophosphoinositol	700.85705	219.5423167	154.8066333	151.0800333	259.5519833	248.0631667	100.3665833	145.7669833	917.4610667	905.6206	644.2861	259.4478	393.5901333	294.34455	511.2698333	317.5900667	231.528	288.3912167	809.0348333	724.27965	649.5436667	138.8175	226.3799833	521.9688667	1003.3622	636.1605833	141.8085667	895.3248	566.1228833	948.2454833	883.7718167	1568.246233	622.5304167	456.57415	472.8774167	387.6346333	211.8124833	860.1776333	955.1355667	541.8933	729.7167833	511.6211	609.1561	1130.724583	1099.172267	647.60345	675.10635	347.4853333	487.6190333
1-Palmitoyl-2-linoleoyl PE	15.61523333	814.8964833	2215.937767	1030.561683	1188.021617	1522.418717	756.9144667	401.0576833	153.6783167	141.0198667	1611.818267	362.7570833	1877.65825	1252.869467	1529.740733	1224.073	982.2709167	2808.844133	2508.949967	4236.479833	805.99565	1296.343667	1038.614	1134.9345	2632.3956	1602.0483	930.8505	402.3068333	180.8145167	384.9674833	301.7721667	196.7135667	506.5961667	152.32055	358.8513833	75.63715	342.3122	50.59808333	260.0855333	265.8078167	101.7718167	555.4071333	163.6878833	62.0969	545.8679667	26.76801667	83.2259	724.3498667	96.8011
1-Palmitoylglycerol 3-phosphate	494.6901833	53.77861667	104.1919167	69.1115	77.5067	83.31643333	38.25726667	72.79116667	6147.648217	3912.990083	14605.26288	2046.110867	356.3837167	91.80466667	127.64585	255.4500167	116.39815	222.4835667	144.8856333	179.3678	151.8475833	71.51198333	80.95526667	87.09961667	624.2985167	229.7332333	102.6376667	938.4921167	760.3780833	1969.253267	1181.70575	1268.16405	601.4464667	2070.264133	1761.962567	1074.524067	777.4851	1414.38185	4832.792983	927.6592667	1042.0262	1128.864983	1932.6756	1344.069917	1334.470117	1275.69165	1079.002033	1404.389967	1888.06555
1-Palmitoylglycerophosphoinositol	622.39525	79.24745	135.2253333	83.72205	100.1566667	129.3774667	19.95286667	71.84011667	946.4214833	291.7780667	521.8176333	207.4723667	97.19225	52.22728333	65.89646667	31.81575	36.35556667	89.04671667	223.6752	163.7800667	107.3568	44.43081667	38.82108333	188.4987167	588.7094	295.1462333	45.54	190.3754167	136.3892	168.9624333	245.74585	208.7741167	128.52505	107.0056667	166.8778167	75.10966667	69.97625	146.9452833	273.3960667	127.82005	187.2469833	141.1400667	187.8482333	188.3174833	189.0080333	142.7115333	144.9928333	117.0252	140.7979833
1-Stearoyl-Sn-Glycerol-3-Phosphocholine	67.9301	94.52933333	94.43446667	95.51816667	80.6058	75.31935	74.34868333	54.3436	117.053	128.52855	153.75535	100.1536	774.45995	120.3382833	11551.99603	508.5276333	116.8683833	928.7548	1363.280033	2051.914017	98.6477	378.3386167	89.8207	901.7632667	126.65115	2028.4672	206.20865	127.4897833	89.7418	112.77535	100.0269667	116.2792	60.77991667	84.53268333	65.45123333	78.63793333	164.1081333	92.82003333	151.9488667	80.37128333	109.0848333	93.19538333	156.0207833	118.2406333	82.71748333	82.70765	64.54146667	100.1120833	147.0737833
1alpha;,25-dihydroxy-3alpha;-methyl-3-deoxyvitamin D3 /1alpha;,25-dihydroxy-3alpha;-methyl-3-deoxycholecalciferol	7365.0195	11553.51298	9330.200283	9130.495217	14073.20787	10978.82208	8262.730267	9029.134683	17361.041	10514.32285	21030.89497	9506.872167	13146.90358	9292.6863	10825.25642	9711.95395	10958.088	11661.84562	10888.92025	6816.1343	14435.96183	11516.7773	10155.552	10734.1156	12010.53975	8824.9748	8257.832433	10313.2558	9407.360883	13994.49068	11514.85507	11765.64158	12834.44492	9820.736867	13032.74127	10152.00205	12867.14158	10163.61518	13575.16433	6927.823967	11237.31588	12819.94105	15107.76203	10898.06212	16001.59925	12889.87607	10300.17722	15332.12817	21830.26983
1alpha;-hydroxy-2beta-(2-hydroxyethoxy)vitamin D3 / 1alpha;-hydroxy-2beta-(2-hydroxyethoxy)cholecalciferol	4441.527283	10612.17452	5784.794033	8880.139433	7794.212267	10371.2767	6240.4915	10884.28395	14388.01307	9158.139783	12932.7384	6479.450917	7767.4426	11047.37205	9461.4883	10590.46468	7358.53445	8004.322233	7476.373383	5024.456483	9605.20835	7023.920017	8927.16045	6869.517783	16121.37438	8277.629467	8681.300767	7457.591567	6713.0993	14802.52035	6642.33885	8936.618483	10636.75927	5779.406767	7555.408317	6909.752017	7850.06015	6621.55395	8200.18925	4542.39535	6832.341233	8883.257467	9371.199033	8801.359767	8744.2256	11352.90612	6001.5397	10016.55342	17772.25475
1alpha;-hydroxy-2beta-(5-hydroxypentoxy)vitamin D3 / 1alpha;-hydroxy-2beta-(5-hydroxypentoxy)cholecalciferol	34082.7779	46683.60742	32633.62363	29613.59778	50972.47813	43481.65432	31733.53948	34371.4067	64372.87138	44975.16157	69197.79337	40412.85223	47027.89877	39736.29443	37593.2954	40276.49253	38295.02235	40684.84607	45349.32558	29117.61148	48764.55377	43718.99115	31967.92163	38942.86675	42687.72677	33378.09732	29819.70978	51111.9162	34924.55182	50501.71075	35838.48025	52265.58228	54004.2284	41903.67715	44264.27477	46936.10345	53383.21965	48652.3934	59013.3392	28756.25867	46416.9597	50288.11903	52236.88097	50391.32497	62986.0308	71344.80783	46879.88508	51382.77025	64677.50487
2-(3'-Methylthio)propylmalic acid	245364.9843	246128.5588	242993.7301	237148.2129	237015.4079	241759.193	237140.8587	241790.821	243028.3512	333554.6207	357311.4013	324032.9586	290096.9607	273670.5683	266512.5284	250969.5366	249525.0712	250998.1401	243747.1778	248352.0681	255230.084	419250.9691	404369.4544	383833.3042	352127.8938	320454.3327	300973.9142	235297.3443	233594.8121	234255.8191	234249.1716	236382.9144	234192.1285	238275.1367	234566.0543	239310.1118	234045.7487	238568.5456	237903.9082	237985.577	243977.1115	393950.6206	423349.8455	428482.445	409976.3857	315456.8509	298191.484	283864.1782	273964.0278
2-(4-Allyl-2,6-dimethoxyphenoxy)-1-(3,4-dimethoxyphenyl)-1-propanol	292.3109	97.63651667	38.59635	125.94025	172.1949167	157.6676167	113.7638667	137.5131	502.94485	418.8169333	388.5683	418.2656333	123.4348	77.92535	70.3683	165.84615	109.00475	73.71768333	140.3027833	30.81341667	94.97681667	67.06133333	221.5941	193.6948667	151.7880667	97.29785	123.3501167	217.69525	134.6042333	140.7656333	170.9400833	453.5716667	412.3573833	271.59345	99.3484	206.7711333	169.1652833	1100.302983	679.7578	239.7899667	205.2710833	257.11515	310.60695	398.4472167	514.7091333	866.8975167	340.2899333	283.13445	308.05615
2,3-Dihydroxybenzoic Acid	1476.600383	1408.720533	1366.893333	1407.7118	1649.976467	1403.355	1396.390317	1478.146433	1659.37205	1546.366283	1705.631183	1502.611533	1567.309133	1611.99815	1576.6702	1487.091333	1650.095233	1357.84995	1487.31855	1430.338733	1451.13995	1399.159383	1915.274467	1441.761617	1258.74225	1356.355867	1316.372817	1519.799967	1568.138517	1607.349733	1627.381433	1534.746683	1814.00235	1499.265283	1546.933233	1514.486483	1485.022217	1530.995383	1525.672117	1463.057617	1609.867483	1616.263583	1610.831967	1547.456633	1535.2377	1545.752367	1364.769867	1841.169633	1574.18055
2,3-Dimethylmaleate	1661.901133	328.50175	1506.35985	851.15255	726.1340167	514.08635	312.6153333	695.8946167	1737.985133	1887.810467	1842.87385	1463.379117	1209.24655	733.0258	1735.593817	2632.7389	718.67315	1124.0209	5908.775217	2501.080667	1968.920183	429.00595	381.3839667	1611.71225	710.2714167	704.2154	315.5106	1278.429033	1362.251683	1901.805383	1324.40275	1809.13595	1266.390867	1244.49425	1278.008717	1268.994833	754.8730167	1629.41415	1677.730067	1491.12535	1210.18965	993.8323	1930.739183	1242.41765	1600.51675	1429.951667	1334.240767	935.9726833	789.9670667
2,3-Dimethylmaleicanhydride	71.62598333	101.2561333	132.6980167	104.2541833	185.20595	165.1833833	74.496	62.3816	5671.8154	383.9613333	2905.17555	155.8174667	420.4657167	327.3261833	2870.8457	501.3604667	790.7199	1525.8932	264.0114333	364.8189833	886.0097667	1855.5646	3866.207433	1078.047633	125.4977667	115.2549167	55.39195	174.95945	87.46503333	190.4660333	202.1245833	115.7075167	705.4368333	508.3126333	620.3922667	450.8670333	273.84435	213.8937	88.54798333	150.7637	356.0481167	592.9423	1717.924817	338.0935	176.4662167	594.3222667	384.8257	558.4968167	357.7885333
2,3-Dimethylsuccinic Acid	202.5089	131.6216167	128.08585	147.4028667	169.46155	159.1011	141.2917167	157.6894	218.7451667	272.32365	212.49445	178.0471	163.1648	166.66415	180.6117333	180.8387167	172.5875833	167.5797333	208.2185167	168.97455	1844.117367	170.5189833	140.3264167	150.0224167	222.3091667	178.8827833	155.1157333	176.914	169.6070167	168.8086167	173.5702167	184.0357833	188.6196833	162.8810333	158.7679833	165.3139333	152.3313833	181.92655	185.7934	148.8493833	135.0675333	149.3246167	146.5243833	168.1088667	176.0324167	158.1801	157.6127	161.9267333	181.55835
2,4,5,6-Phenanthrenetetrol	2744.372817	1964.477467	2020.919483	1325.3395	994.08425	276.28385	231.71865	1409.845933	933.4053667	982.9806333	996.8443667	1578.655667	5301.138783	3344.971683	3902.89835	1404.678883	689.2393667	1105.613533	1364.255067	716.5148167	972.1066167	1265.824133	985.8419167	852.5763167	2032.18625	1033.341033	408.6944667	2259.383033	689.2244167	911.7252333	770.26165	895.0547833	419.52935	1608.7262	2245.64305	1470.482583	2129.9084	976.88865	1436.046083	753.4345	827.2411833	831.8164833	808.1351333	1198.979417	1035.6455	577.4792	3058.60195	2341.061933	2704.755167
2,4,6-Phenanthrenetriol 2-O-b-D-glucoside	661.4931667	134.1635333	202.9881167	186.0519167	177.3866167	198.3477	190.0895167	453.0785	1879.10885	670.97305	490.0228833	344.8247333	360.7183667	327.83705	2538.868083	3789.472567	413.2441833	922.2070167	1486.179	557.6931	538.6437833	179.0734333	138.6271667	289.3589167	229.3527167	276.5814167	197.53085	617.1733167	805.2293167	656.3714167	666.2395333	753.5466	497.747	547.5772667	439.7546167	516.5308833	400.2184833	593.3339	957.8663167	537.7751833	365.9746167	562.2633	516.0271667	448.5654833	498.6279167	677.013	567.8185667	407.8744667	331.5345667
2,4,6-Trichlorophenol	387.0158167	192.3774167	95.42401667	207.5029667	250.2983667	49.57341667	98.14575	228.4937667	400.8602667	84.0199	903.6681	547.0175	243.0151333	73.88475	192.9820667	1195.723933	117.1624	335.18505	724.7534167	228.3772833	491.9411667	45.48018333	61.79906667	98.02791667	120.4725333	110.1578333	172.7519167	388.4217	304.2612833	99.63586667	407.8686333	613.6990333	475.3581833	366.5716	133.0220833	236.8666167	160.16965	172.9467333	185.55805	253.5837333	318.6853	230.93395	391.4754167	545.2511	448.7644167	609.9747833	749.2317833	201.0711333	282.9556667
2,4-Dihydroxypteridine	72.69173333	64.83163333	62.26613333	65.79495	48.00703333	41.35178333	64.06125	61.68726667	40.96461667	40.61071667	45.41618333	57.80303333	53.50088333	60.31041667	53.80328333	38.46043333	45.50885	46.9821	49.90676667	566.6624167	97.37745	65.7915	39.26833333	55.65921667	52.8397	35.25568333	26.04443333	58.14963333	57.89026667	40.24035	42.52768333	34.5863	49.79025	66.83721667	49.09413333	64.81385	89.82031667	48.23515	49.7484	46.63406667	42.62978333	48.5512	42.12821667	44.68828333	44.93141667	26.87148333	23.19275	83.64523333	78.70056667
2,4-Epibrassinolide	8272.049633	15072.11548	8941.506	9338.174533	13444.4742	11607.12205	9050.455083	9459.7699	22088.75065	12344.12023	24696.17928	11255.75548	16709.40075	10305.94095	13096.8491	14189.06607	13861.42467	16807.7273	13014.25583	8299.585467	15917.7082	11863.11147	11036.19922	11195.566	10318.54528	8714.5149	10325.09283	13089.3727	9883.045067	19672.2324	11883.21755	14052.23788	15131.77818	11308.65677	12019.98137	11255.65103	13933.87042	11463.4392	16249.38892	8104.183	12761.01397	12961.90468	16872.36367	12392.09955	15604.03157	15864.23582	11198.63938	15859.73657	24083.52697
2',6'-Dihydroxy-4'-methoxyacetophenone	1126.393783	582.5057833	619.7192	649.55125	832.9492833	796.8734667	962.7748167	659.1865333	1538.328117	986.2726667	1467.326933	726.9007833	820.7652833	702.7784833	750.9682	578.4782333	527.6028833	538.6836167	1002.046033	748.9152167	597.78895	412.9065	552.2015667	546.6100333	677.8439167	442.80425	358.7996167	1047.667583	730.6012667	942.7840167	758.0165833	1324.3637	777.8186	2138.76955	788.6912	979.5779667	1084.268433	1250.33485	1843.77765	1174.405967	865.57325	1105.333017	1257.170083	986.4303167	1149.677567	719.9556333	546.4323167	1085.289183	1928.769233
2,6-Dimethoxybenzoquinone	2377.610133	2465.810483	2728.265483	2539.47125	2755.3897	2625.602917	2543.309433	2442.981483	5179.2618	2844.004433	3609.175717	2550.270333	3000.71805	3113.3552	3781.9837	2898.93415	3168.648	3009.21575	2742.624533	2656.835917	2916.11005	4099.632083	6301.188733	3623.259183	2558.9691	2613.172333	2518.476083	2641.673933	2630.144517	2916.143483	2742.808183	2718.3387	3276.867683	3003.451817	3270.831367	2802.689483	2842.964067	2708.3571	2599.318767	2651.506567	2658.632433	2897.022433	4087.766467	2786.233567	2710.9308	3454.970883	3196.6546	3137.71385	2886.3291
2-[3-(6-acetyloxy-2-hydroxy-6-methyl-3-oxoheptan-2-yl)-6-(carboxymethyl)-2-hydroxy-3a,5a,9b-trimethyl-5-oxo-2,3,4,6,9,9a-hexahydro-1H-cyclopenta[a]naphthalen-7-yl]-2-methylpropanoic acid	83.25613333	181.5455	104.3773833	109.3588167	181.0899333	115.1006667	110.3913167	618.9605833	285.3485833	389.5471333	1133.92965	384.1202667	415.4400833	216.8790833	233.4841833	291.9654167	164.5713833	165.1784167	174.5539	81.08865	194.35725	95.679	269.1076333	172.8149333	414.1849333	152.30895	173.6951167	191.1433	76.17721667	167.7586667	97.01781667	194.5481333	89.00003333	155.5279	47.417	40.67998333	40.27193333	140.28905	383.2669333	77.68725	172.3368	138.0258167	209.91865	57.23008333	140.2324333	127.0517667	79.4979	61.63476667	154.3027
20-Hydroxyecdysone	3.66345	29.36586667	7.551133333	10.00486667	13.49025	7.156566667	3.8738	280.1802333	24.78933333	50.2588	63.28716667	4.754416667	30.0257	85.43491667	12.42663333	76.31845	11.70091667	5.535366667	10.4573	11.38343333	5.5195	3.568833333	9.4892	2.227166667	25.37966667	7.448	6.282966667	21.09571667	13.58841667	30.68296667	24.01166667	16.41848333	7.952483333	20.3657	6.945833333	23.58921667	4.596833333	7.8984	19.3446	16.33635	10.89156667	4.995	9.850883333	28.77526667	8.173766667	6.603333333	19.38115	9.669666667	39.18936667
27-Norcholestanehexol	1017.436567	2272.798933	1137.386317	1449.59765	2854.433667	2363.842133	2762.8824	1419.7936	2645.440633	2823.167883	2742.461	1477.4129	2155.8515	1843.311083	1451.364467	2009.734567	2904.252567	1994.93735	2120.851317	1379.1258	1452.293983	1818.943883	2120.772433	1577.7832	1598.292817	1299.30555	2177.514533	2677.6942	1437.22855	3509.57235	2106.3082	1703.599533	3360.824467	2371.98915	1833.297533	1901.89725	1991.022117	1780.786117	3994.917983	1357.492783	2073.179817	1686.256817	3002.51535	1857.7738	2639.291267	1997.227383	1680.635017	1606.452633	2430.82675
28-Glucosyl-30-methyl-3b,23-dihydroxy-12-oleanene-28,30-dioate 3-[arabinosyl-(1->3)-glucuronide]	5.005466667	11.90221667	32.64155	39.55073333	40.94188333	41.12121667	10.02953333	32.89408333	20.81613333	7.2625	144.3897167	7.06895	98.5491	129.9360333	446.529	69.27043333	59.76	141.0202	890.89725	1200.808683	103.4123667	28.02723333	9.87535	727.5704667	49.93441667	830.8192167	34.58688333	149.9330167	80.40625	278.1311	113.4376333	41.37383333	170.42175	34.6553	267.0439167	22.52008333	254.9129333	15.84853333	10.05466667	178.0829833	41.60553333	259.1926833	159.6096	9.199166667	165.0962667	12.28376667	13.90203333	294.9220667	1.7402
2-Amino-3-carbamoyl-propanoic acid	1854.042083	29.02961667	273.7181833	460.66795	648.8743167	811.9466167	369.63705	569.1256667	7354.78345	3185.739517	11395.55625	3082.2573	1672.332033	1203.403067	2095.966767	6151.856383	1258.13555	1644.671083	1234.96385	1631.77495	1716.309833	403.6011333	84.57561667	1273.441017	564.64105	1147.0947	416.3733	6359.7045	4270.97015	6146.166317	5088.341583	8185.025317	5464.141883	6938.595767	6598.144083	3733.9019	3386.897533	7112.817533	7933.583383	5575.93375	8582.918067	5178.290517	7381.420667	6209.0182	8112.8099	7585.609233	8717.548217	2930.899283	4016.537433
2-Amino-3-carboxymuconate semialdehyde	97.41966667	16.77118333	48.2766	35.83785	69.68875	63.1387	67.6556	52.67971667	216.5232	250.21945	122.1542667	198.8121833	108.2873333	68.80368333	120.4118667	218.6499667	104.7511333	171.6656667	86.69491667	54.27558333	92.0388	97.77063333	36.87758333	71.799	42.22613333	186.1230333	55.46136667	94.73773333	89.54276667	77.89033333	251.1564333	109.7092	110.93845	117.3146167	151.9580667	110.8328167	79.6246	126.0162667	139.8389	79.61	92.72188333	258.07965	79.03523333	150.3336833	243.3854333	246.56635	97.93203333	54.03656667	110.2284167
2-Amino-5-hydroxybenzoic acid	3775.104917	3921.767467	4188.618833	4341.92075	4199.398867	4384.307117	4435.2304	3757.8392	4109.493933	3783.930717	4106.4092	3860.807667	4004.580083	4062.368033	4071.748117	4191.613967	3880.65715	3926.024867	3886.7207	4626.248983	3724.912867	4049.327467	3798.872267	4054.946567	3629.982283	3792.47725	4387.045833	4399.440733	4276.919283	4226.0149	4398.741017	4270.072333	4575.312483	4139.432883	4208.791717	4096.078717	3940.361133	4224.442983	4186.29325	4133.04525	4109.3906	4028.135783	4250.06905	3824.475367	4075.620733	6449.5628	6368.509583	3797.118383	4050.454233
2-Amino-5-methoxybenzoic acid	3246.3195	3227.086367	3382.7114	3455.379367	3507.8345	3340.930717	3357.1373	3023.962667	3361.857133	3165.45745	3268.8291	3229.673533	3193.0975	3581.227117	3532.58585	3306.988033	3390.74925	3215.61265	3236.8641	3544.517817	3160.977917	3403.093317	3288.785233	3448.551767	3068.166333	3403.628117	3697.369917	3571.8475	3314.475683	3782.138533	3523.278617	3650.723917	3833.123783	3490.4474	3586.8235	3444.219217	3134.5956	3433.488383	3457.778783	3587.871633	3379.932883	3245.2323	3461.189383	3295.082083	3551.790517	5023.64935	5146.308167	3256.713467	3516.605167
2-Amino-5-nitrobenzophenone	1910.34385	1747.44775	1651.356783	1453.305567	1217.457683	1011.71385	1963.717083	761.139	1349.356667	1729.831483	1271.266133	1700.326983	5971.954967	4993.0281	5788.470983	2203.90545	1434.786833	2712.1138	1212.860883	837.3962	2074.392417	1470.9208	1569.77845	677.7577667	1363.456917	638.2900667	697.95435	2883.91965	1766.71785	1749.100367	1351.092233	1686.98355	1487.4497	1185.3658	1276.605667	2673.918783	2623.4027	1518.6034	1395.518167	1039.484317	1042.916333	1225.490117	1024.844783	1333.478017	1231.18925	1507.563767	1841.77755	2738.386033	2485.529017
2-Amino-9H-pyrido[2,3-b]indole	4426.725917	378.0373667	567.2860167	895.2287333	1240.645917	2467.0766	853.0369667	1286.062783	8645.233117	5713.766867	20451.03827	5083.01315	3370.916867	2090.019733	6290.790933	5436.68265	1531.8818	2666.187633	14446.72715	3726.3472	3074.606067	1134.88365	914.2462167	3020.314283	1717.149917	2522.2883	750.915	5919.668517	4433.093117	7146.080017	6783.53315	9170.935083	4556.7857	8302.199383	4762.9265	6133.4768	4694.884183	7894.851717	12098.41793	10785.11615	8026.551217	4975.126583	6558.663883	5551.635983	9897.3562	9460.3507	7403.102417	5752.9644	5272.082783
2-Aminoadenosine	62.01545	19.6632	23.1567	26.92111667	31.36248333	38.26298333	34.87906667	21.79658333	230.1327333	71.42336667	62.61135	45.11745	38.54118333	25.49731667	29.1152	36.11273333	15.8011	33.0176	38.20465	33.70628333	380.0912667	27.86656667	12.19776667	28.87006667	19.54166667	18.09476667	20.8314	101.1775167	43.7222	53.9112	62.62323333	95.84333333	33.63116667	42.79671667	46.56151667	61.15868333	45.72493333	61.84085	82.75913333	52.2597	33.8765	39.2047	42.13225	37.96806667	45.26266667	40.39655	36.50238333	42.76083333	48.529
2'-Apo-beta-carotenal	1082.688283	2368.777583	1384.062717	1642.280583	2992.031433	2628.624917	2783.2906	1558.528633	2963.8135	2451.950133	3432.9872	1377.052767	2392.716567	2086.91645	1450.3717	1909.4041	2976.0719	2217.486317	2805.360083	1941.0282	2430.422133	2335.07805	1955.438083	1518.809433	1880.7219	2128.59705	2240.943283	2565.951383	1583.515017	3640.6135	1811.31895	1995.359067	3442.06175	2244.039883	1752.659517	1935.869633	1880.341367	1576.871683	3055.148033	1225.66185	2166.28355	2200.356167	2934.116817	2113.96405	3263.877483	2672.38265	1911.572167	1486.0622	2561.01225
2-Deoxybrassinolide	2648.58475	6028.568633	3633.561767	4256.377383	8007.541633	7227.76305	6377.2729	3191.983167	5518.00735	4985.590767	6285.434617	3324.471283	4934.358983	5077.193833	3005.709283	4202.280183	6634.924333	5065.9846	5664.297683	3111.172767	4855.120067	5059.769617	4726.724167	5312.411517	4345.253817	3696.305233	5951.565283	4974.683483	3405.880567	5485.037833	3963.059533	4530.994783	6902.417283	5556.713767	4560.11105	4453.017517	3808.46805	3860.942833	5734.83785	2892.538967	5129.789583	4144.680517	6364.047167	4071.30995	6337.004117	6161.4563	4129.383817	4059.974667	6133.3629
2'-Deoxycytidine	40.25703333	7.77105	12.36281667	12.24358333	14.35863333	21.70951667	13.19745	10.49506667	78.45363333	33.95131667	145.14845	26.41636667	27.25296667	25.1334	42.4272	55.0034	16.03526667	22.08608333	94.89696667	33.30278333	30.23273333	13.12663333	6.845066667	18.42456667	10.81185	14.11526667	6.4981	45.94928333	37.77326667	45.6507	52.48695	78.55073333	39.84725	52.77251667	42.43393333	29.76073333	30.1019	56.24003333	98.29673333	39.51338333	41.84888333	44.31925	46.23578333	45.5335	83.36998333	63.49038333	46.77636667	33.74428333	40.88688333
2-Deoxy-D-galactose	16526.98705	11190.2844	12050.83298	9859.9397	10766.75148	9745.716033	12794.6912	10793.063	14655.83193	12069.39228	12945.21607	13708.51343	10504.19487	14780.0514	12716.91433	12313.3393	10975.62988	9726.0388	9101.600333	9230.783417	14274.2951	12270.61493	10072.4985	10608.70498	7159.860017	10762.41078	7057.866617	14052.70007	11460.87895	10399.77688	11631.53288	13790.19535	11600.21518	12094.15105	13438.46108	13448.93247	16488.43037	9918.783617	15588.55558	11713.14957	11169.70507	12758.69377	11355.1063	12989.18882	12573.36137	7698.472817	9432.065767	15111.11358	15547.85605
2'-Deoxyguanosine	46.43213333	45.66193333	73.73345	42.91981667	80.82403333	46.1779	45.73225	60.77888333	262.9762333	104.2766167	114.5128833	151.44365	120.9259333	124.6124167	206.2858833	379.8857	73.35161667	136.25695	81.13816667	110.8434167	114.2992833	41.03333333	162.74475	101.9932167	100.7098667	163.6111667	95.69561667	60.91533333	46.24256667	50.31075	112.3815	96.41251667	120.1820667	71.8451	85.5551	72.5399	41.92768333	74.36768333	76.2158	47.75936667	68.29421667	68.47621667	74.96928333	107.6416167	88.09298333	66.39203333	76.16901667	40.22213333	39.59786667
2'-Deoxyinosine	85.09396667	91.0382	87.0497	77.93308333	86.77015	79.67323333	84.6387	80.00813333	141.1877667	161.4032833	98.44021667	112.0401167	92.68701667	157.46745	98.79918333	125.7065167	94.33701667	82.14803333	73.14116667	69.70036667	94.8106	89.31693333	95.11556667	97.71233333	70.55398333	86.4738	71.42285	97.7833	86.64038333	74.9784	100.3298167	95.42573333	99.769	115.037	91.72596667	98.2137	98.4587	105.1896333	179.6548167	97.31896667	82.48058333	99.5578	90.65146667	92.6595	97.19236667	87.21218333	78.80936667	101.8328333	120.38405
2-Fucosyllactose	782.94325	2.507866667	4.1139	125.8694167	30.98023333	12.18903333	11.91061667	17.02773333	351.656	166.0186	308.7677333	214.6797333	34.87793333	11.05475	18.83145	111.1685167	7.747716667	36.21165	86.34256667	269.76115	83.8948	7.652866667	3.871466667	23.17296667	5.7407	10.39273333	6.835033333	109.4844833	78.7593	94.63783333	93.55753333	230.3803333	117.8644167	159.8118667	155.4847333	84.70496667	62.03513333	170.1191833	346.8845167	102.47445	84.4189	110.3384	101.4173833	105.8466	187.8980167	224.1098167	196.4748833	45.07875	83.06026667
2-Furancarboxylic acid, 2,5-dihydro-3-(4-hydroxyphenyl)-2-[(4-hydroxyphenyl)methyl]-4-methoxy-5-oxo-, methyl ester	61652.64155	71932.40682	68433.46023	57670.49873	83564.66178	77899.80488	77378.36433	70666.4314	56189.85003	65460.2671	45900.40918	53658.22615	64468.9567	70005.36975	60109.61098	69457.85533	63480.77283	57436.95052	45299.62055	50095.2839	54864.01812	64522.77267	69369.86957	53422.23857	55280.60365	70454.67822	65793.39572	75536.15077	66155.14725	60679.98427	66758.99287	62007.55663	54314.03408	73943.69358	60432.0388	66584.90833	62779.3986	67480.34237	70324.68967	59079.55167	63046.56253	68791.02648	52358.01895	58645.60025	50170.43882	55242.76073	48253.74972	63419.91478	64223.20588
2-Hexyldecanoic acid	2614.757433	3871.542633	3140.6632	3749.976017	5110.820583	3987.617383	3222.016133	3305.9393	4031.888117	4232.91925	3768.14675	4032.0833	4355.678567	5623.486733	4854.111433	5966.2221	5373.65665	4140.51465	5048.66095	4676.920333	4718.462183	4421.3848	3841.7256	4977.319433	3701.6195	5506.26775	6573.944533	3745.274017	3466.079217	3430.8795	3429.077667	3256.6711	4180.431033	3317.9393	3117.117617	3098.297633	3283.19745	2935.093417	4061.668217	2904.650517	2915.871683	3519.125083	3155.49175	2926.690183	3546.7468	4407.006717	4310.83355	3017.415067	4165.252483
2H-Pyran-4-acetic acid, 5-carboxy-2-(beta-D-glucopyranosyloxy)-3,4-dihydro-3-[2-[[(2Z)-1-oxo-3-phenyl-2-propen-1-yl]oxy]ethylidene]-, alpha-methyl ester, (2S,3Z,4S)-	138.3825833	0.765333333	0.191333333	2.295766667	2.965666667	0.765333333	0.191566667	2.583	130.8680333	11.00376667	12.26666667	10.57776667	4.304183333	1.200733333	2.296	7.857516667	1.531016667	5.5482	10.64353333	14.59536667	4.592	1.197466667	0.378	2.391433333	2.487333333	2.3919	1.4322	3.2488	3.347283333	3.34775	5.731216667	6.2057	3.364783333	3.476266667	4.115766667	1.913333333	1.817433333	8.4052	7.0901	4.401016667	6.601	6.850916667	8.730416667	4.749683333	3.147533333	4.8234	11.80776667	2.4871	2.44545
2-Hydroxy-2-(2-oxopropyl)butanedioic acid	9658.4437	334.1735333	622.6711833	878.1027833	1748.098883	1615.153533	2548.854467	1141.601417	12685.1238	4388.288633	16781.61698	13024.97145	5327.509233	3230.713333	4274.018517	12285.65022	3492.331917	5104.335183	4871.33405	4179.57735	5054.346817	291.8325333	468.0891333	1404.657167	2548.52155	3290.075367	1990.750483	8631.999767	5705.693633	7035.959817	5868.5174	10732.88555	4897.3057	6464.788833	6039.896433	3072.809967	2746.7625	9234.206017	10203.04458	10896.22608	7182.877867	5930.03815	10135.99122	4742.062967	12860.19353	5354.494433	6297.1109	7141.753683	4604.550333
2'-Hydroxy-2,4'-dimethoxychalcone	2208.159867	2143.9172	2107.405733	2221.644383	2016.839017	1967.768033	1931.994667	1999.056367	2178.963383	2022.0918	2004.601983	1997.679983	1975.577417	1896.751367	1933.553283	1858.601417	1856.983883	1867.979517	1876.31755	1966.568167	1991.99475	1916.287317	1826.235467	1844.751167	1873.738533	1961.126283	1943.413233	2235.6289	2194.9464	2075.030683	2088.4694	2149.1129	2062.0745	2129.306067	2321.95575	2316.700617	2230.0004	2138.249083	2210.4346	1940.98395	2004.324617	2054.41535	1874.806733	1962.737717	2003.7476	1353.81165	2139.29385	2054.268833	2237.7982
2-Hydroxy-22-methyltetracosanoic acid	647.4556333	2019.982833	674.7491667	1132.3016	1724.54625	1741.76835	3569.120933	2149.402317	1570.2822	1200.23385	572.1053333	1136.895833	1089.52745	2996.1585	1532.9841	3339.665067	1927.9451	1799.7565	1243.8618	1375.8224	1162.4517	2171.138217	3404.871167	1174.0521	1263.080667	1449.311667	3406.4705	839.30155	634.0005	4000.330783	1184.739117	488.2083167	2393.447167	980.5523333	1170.89205	1163.703167	1673.1201	494.4220667	2514.519683	525.1345167	475.6199833	1035.31	2334.096	1203.8552	2085.001333	655.0517	524.9363333	906.7828333	1436.9975
2-Hydroxy-2-methylbutyric acid	880.35495	478.4229	591.23795	1351.394217	1025.188767	842.2304333	1815.239483	1013.307	1502.24185	1374.472583	2355.503783	1035.833883	1372.635283	808.9472833	1742.237533	949.2909333	806.2384333	969.0546667	1487.096983	743.0233167	1733.3006	600.4823167	797.5055167	639.0157667	628.3091167	776.89055	637.7469833	1083.969783	598.31835	819.53095	811.8282	1511.98265	814.7547667	2359.652717	1005.187667	1057.875933	1488.912533	1401.217017	3637.228467	3010.22005	1286.3507	1457.832067	1167.256517	1097.0371	1465.529117	1878.357483	732.9240667	1958.265817	2067.6408
2-Hydroxy-3-methylbutyric acid	119.9237167	21.54605	88.59081667	52.5965	42.73485	62.74206667	64.48053333	54.03683333	107.0800667	61.47368333	144.2312167	100.6999667	67.4443	53.5426	77.9627	87.39633333	32.6075	59.15515	66.41731667	61.76543333	68.39803333	33.39443333	22.73855	51.80226667	65.84375	48.26956667	33.26368333	124.6448333	86.86188333	98.44891667	114.93535	216.70145	102.3477667	271.0918667	128.4285667	129.9308667	184.6810833	141.4538333	133.757	259.7834667	115.40715	170.6916167	101.3010333	120.3828333	174.0252333	170.3262667	70.83073333	146.7675	137.67835
2-Hydroxy-4-hydroxymethylbenzalpyruvate	73744.05933	73812.24962	81163.22153	76496.9329	73007.59463	74569.56935	72699.79932	77963.21618	77794.63812	112508.9455	111081.3782	100655.9027	95729.5206	80490.41387	82279.69183	86522.5994	73159.86487	76442.51963	74114.48548	74489.32363	87718.22873	132628.7493	133890.6924	113697.2586	111388.9037	97439.49667	92339.64827	69207.51697	66188.8264	67410.26262	72360.29043	67303.87402	68444.13317	70050.5772	66718.88742	67664.02632	68202.64672	73429.29212	76321.85852	68593.16322	75524.77607	126246.0184	133560.8298	127932.6729	122075.2328	96164.10835	92154.16002	88717.29278	82898.68873
2'-Hydroxy-5',6'-dimethoxy-3,4-methylenedioxyfurano[2'',3'':4',3'] dihydrochalcone	30890.34013	26283.16735	29894.70893	26269.50027	28003.26557	26739.56738	27506.08568	31237.16538	20713.82132	21413.88448	21797.18928	21124.26955	27202.55222	30063.75093	17030.63628	22450.1893	22476.53553	23371.58395	21669.86978	20832.40913	21324.0624	28481.3594	22352.2439	28404.00197	27424.66922	21871.0497	22732.74628	28743.59023	23563.92042	29252.36725	26417.78358	29755.49107	27929.9239	26215.74123	28028.0601	28846.94415	26988.75837	30482.0901	24420.31445	21385.72252	29093.94143	28818.4676	29758.63227	28745.48098	27348.39	24951.28317	26060.05353	25957.40182	27634.14172
2-Hydroxy-butanoic acid	4644.069133	963.2668833	1037.368167	1456.513017	1484.958383	2246.9376	1645.394167	1163.062283	4579.037467	3245.36105	6651.033817	5500.2986	3000.354833	1038.156617	1213.651017	2724.071817	1562.793117	1946.56605	3451.733067	2118.040033	5311.689633	1320.874483	924.0833167	2174.037033	2195.713467	1840.800467	977.6262	1825.388633	1845.4665	2220.324	982.6770333	2989.2001	2158.2877	2054.232017	2748.993233	2868.8784	2729.548917	1491.527383	2852.746417	2094.443517	1310.22355	2378.291233	2318.918383	1751.92375	2969.9656	2044.505433	762.58885	2391.909317	4025.136733
2-Hydroxyphenethylamine	84.75066667	109.2587667	186.9624667	54.78241667	60.77348333	138.6427167	86.72086667	266.2127	157.8558833	41.92733333	210.3927833	40.36325	677.7127667	109.9378167	72.62395	92.93665	184.9487	93.34963333	107.3476833	95.71003333	79.16648333	71.30881667	78.63951667	679.2990167	95.75951667	65.02411667	185.5493167	45.37511667	73.58696667	34.8121	92.98555	70.89433333	51.7796	53.47561667	51.32191667	50.47133333	32.58941667	48.58673333	39.66628333	37.74476667	62.05183333	45.52591667	59.34098333	108.23835	50.12465	44.24478333	49.99333333	48.27643333	92.63495
2iP(N6-Isopentenyladenine )	104.5566667	3.691916667	4.87655	9.565966667	21.31908333	31.56836667	15.2705	7.843383333	351.99845	101.8090333	168.1958167	72.2095	22.55723333	9.97515	24.94796667	126.37925	10.33841667	33.76856667	52.62643333	20.22015	47.9207	6.872016667	2.348266667	18.36741667	6.1663	16.9351	5.102066667	131.4997333	43.45438333	139.4288	107.8996833	196.0446	61.17805	118.1036333	90.03996667	129.2996167	61.41685	139.8558167	244.1545	119.4167167	55.6234	91.58525	149.10935	56.41643333	201.3168	154.0603333	143.4697833	124.39535	61.56991667
2-Keto-L-gulonic acid	284.0744667	31.31915	41.81596667	43.44563333	42.92053333	35.28325	56.34146667	130.7937667	749.1131333	455.3502833	1196.9532	447.7532833	130.6594	77.55031667	119.3271333	310.5803833	56.41068333	99.03295	173.3818167	116.9810167	114.9528833	43.09473333	25.87985	70.67781667	59.21673333	70.45863333	30.23811667	197.978	140.8694667	278.3182833	252.4528	240.82975	157.3853167	200.0794	148.6973667	131.5997833	108.2186333	268.8948667	552.9942333	202.6405833	208.81085	310.8768	299.1923333	184.1743333	277.4489167	197.1143833	131.9598667	147.3139167	145.0159167
2-methyl-1,3,4,9-tetrahydropyrido[3,4-b]indole	3196.8549	3440.29655	4468.28735	3859.190333	3629.702733	3282.3995	3465.129617	3690.565067	3277.05665	3233.203617	2926.83725	3184.257	4102.275017	3155.82275	4805.042767	4736.552367	3137.640167	3777.393283	4374.042367	4583.67805	3732.5022	3693.787667	4032.2728	4341.631117	3974.226867	4025.597767	3608.018333	3220.5747	3321.5848	3136.330267	3106.054467	3215.946467	3064.9631	3293.95875	3242.205833	3339.764033	3196.2289	3315.3316	3171.7137	3429.1865	3332.83485	3218.945333	3603.317667	3722.21865	3496.652467	3112.005317	3340.974867	3404.825433	3106.771633
2-Methylbutyric acid	4192.957317	4273.596333	4792.29355	4443.667533	4541.601517	4557.6398	4552.275167	4211.6962	4568.731617	4471.725233	4328.70205	4664.631233	7662.378417	10884.19235	9496.810067	5982.641383	5495.0838	5161.159967	5197.843833	4801.48005	4921.274983	4863.717933	4301.10695	4671.878083	4560.850633	4457.51315	4730.845383	5295.126983	5048.6973	5055.155833	4850.205033	4747.7087	4721.37255	4292.558917	4565.786567	4224.288783	4274.285017	4208.065	4227.364683	4335.806067	4094.89355	4385.697383	4171.938067	4242.437533	4217.386817	5916.796267	6105.4457	4442.2385	4343.590933
2-Naphthalenethiol	70.3923	122.1405167	45.49873333	55.50133333	122.5371667	48.98146667	57.25461667	57.93383333	106.6842667	69.31771667	101.80855	54.37211667	95.33786667	36.0972	47.97388333	92.96561667	85.14136667	42.20281667	136.56295	93.764	83.39841667	53.1891	87.89791667	53.16758333	71.36841667	73.6407	60.3723	66.75546667	60.58178333	78.52706667	62.95381667	76.10728333	68.81745	64.45331667	66.20771667	62.8628	52.51978333	115.5428167	145.4529667	60.91151667	69.42893333	77.25661667	116.7816333	97.66776667	79.61628333	93.4438	67.87005	62.8543	75.76948333
2-Naphthylamine	410.0007	155.6562	174.0891167	187.6216833	304.5268167	457.63185	229.85565	264.8776167	580.5600833	446.3766833	1115.061617	577.93045	535.1745167	265.92705	387.3452	392.2981833	225.2207667	388.2600667	380.4643	262.5036	296.1881	138.39835	229.6689667	225.3777833	298.84525	352.2459333	157.0794667	639.2991333	461.2464333	554.26525	830.3287833	867.03365	465.7116167	516.6872167	467.3680167	581.7984	372.4685	839.9929833	908.4905667	659.1197333	566.3305167	514.70585	858.2157833	649.2045667	688.3801667	576.8606333	651.7747333	495.4118667	646.804
2-Napthyloxyacetic acid	2693.224067	310.5372167	348.9351667	314.0503	325.2097	589.7582667	480.01315	338.0194167	3634.637267	2837.134467	4773.038817	2025.39635	466.70775	310.6393667	338.9900333	518.8457833	313.4629833	449.9029667	639.6094667	371.0531833	491.7168333	303.3331667	266.3932833	405.8564	327.139	330.6502	304.6113833	2089.9767	1748.707733	1669.518617	1389.761417	2765.540767	1911.619283	2514.014117	2185.093	2270.670933	2549.085017	2245.049217	2683.449917	2263.2242	2101.181567	2547.480967	2184.12145	2339.368433	2707.0783	2062.4319	1283.00985	2026.6178	2779.532067
2-Octenoic acid	3649.902367	3914.934633	3499.9682	3647.28005	4023.290217	3567.6949	3323.3389	3588.546567	4375.781933	3843.971717	4589.2079	3664.139467	3515.27645	3752.618567	3298.08955	4118.4015	3962.01285	3593.112317	3546.908933	3486.820833	3910.780317	3777.889767	3786.390583	3706.024667	4508.064733	3560.446233	3806.881017	4336.018417	3941.2471	4418.2646	4166.2069	4446.675867	4778.415383	4117.9694	4024.526267	4158.624183	4164.174383	3669.6725	4428.69665	3634.90735	3667.9661	3926.7112	4484.75175	4540.091733	4727.555233	4243.5545	3760.200067	3893.44795	4270.772417
2-Oxo-9-methylthiononanoic acid	2496.034717	95.33493333	423.9245	664.0698833	172.9262	297.6006667	90.59323333	323.5067333	2307.86565	1539.093	7499.934033	1579.857833	951.8979333	109.6038	4754.4252	2681.448783	309.4759	3283.9181	1221.484383	2787.73675	2413.26975	651.41225	73.86693333	1229.108717	529.7906333	585.1735167	158.61575	1613.5801	943.1540167	1477.9275	1037.625717	2811.605633	1052.723867	1367.355267	1140.316033	1304.733317	892.2721833	2258.456667	1491.320383	1542.172383	1695.491417	948.18	2977.477333	1017.068083	1067.034133	1015.434683	906.87575	2705.163567	2274.505317
2-Phenylethanol glucuronide	291.53245	159.34245	157.29735	108.8838833	375.5491333	98.04661667	138.0865167	110.3306167	399.6456167	155.4354667	1409.805033	474.6833833	1062.9847	402.7111	484.6345167	445.9790833	915.09125	406.60805	291.8458667	365.3417333	658.0007167	221.8508667	271.1544167	283.2500833	225.2893333	191.5592667	626.3034833	276.0108833	98.07318333	145.4091333	232.0840833	195.6094167	446.07245	263.15865	256.55895	215.7115667	144.6206333	152.4887	268.7821167	96.39311667	150.6397333	233.5984	181.8831	193.6031833	532.2951833	287.76845	163.7209167	129.8517167	525.5543167
2-Phenylglycine	53.33791667	78.69316667	45.02316667	61.29911667	72.7022	86.59156667	53.29236667	197.9059167	828.4878	68.7401	79.40538333	44.5216	73.45513333	82.99366667	78.95523333	69.88005	71.36385	51.43266667	76.19271667	62.5497	100.004	83.55313333	92.7249	97.64716667	70.69221667	64.71703333	59.20678333	52.13533333	92.91543333	51.97846667	125.62895	63.7961	34.35566667	38.15636667	41.82478333	63.651	31.49403333	59.24698333	77.32136667	44.54083333	49.60003333	44.93705	53.58906667	918.0057333	74.65765	45.9028	38.98151667	43.02466667	88.6945
2-Propylpentanoic acid	13528.58503	13994.77902	17039.36465	15051.67302	15152.94442	14852.67457	15525.98157	14368.14375	16984.46868	14664.42998	14673.8317	14569.16207	20069.72412	33567.46125	36779.5816	25873.09243	23785.17697	21347.2921	23465.11445	20895.515	19327.66412	20268.89967	19246.52562	20575.97117	29413.91612	19824.85058	20217.49228	20893.01825	19538.13895	21379.76755	17871.73147	18058.32392	20251.30253	16040.07498	17276.97493	15518.92597	14477.16258	15111.64673	15470.93203	17061.49227	13701.61597	14604.38133	14574.52852	14548.47917	16209.81798	20728.40278	20768.39058	15179.12855	16908.96558
3-(3'-Methylthio)propylmalic acid	90002.95947	83390.81783	84981.6455	83255.71487	89794.01518	85661.01585	84578.1722	82918.41677	87787.8763	98483.69077	134085.8826	121735.0194	107960.1579	105813.2051	90127.28865	86713.8877	95968.61703	85157.27113	85259.78003	84474.0276	86241.31775	146016.2239	145588.692	150648.4767	125533.9163	118537.7064	107775.256	74346.35637	78744.23965	73867.95947	77030.85097	83572.92275	79078.37152	82034.40392	80710.18137	77160.65143	76371.00172	81042.34542	79036.91998	80686.26625	78439.9365	90737.73197	142274.5286	156023.3533	146694.5544	115582.8325	108866.3415	103128.197	100077.3484
3-(4-Deoxy-beta-D-gluc-4-enuronosyl)-N-acetyl-D-glucosamine	178.1966667	2.791133333	7.526633333	11.47953333	8.964866667	27.36008333	15.41576667	17.77998333	530.7523833	197.05495	323.4843833	169.98765	55.84005	29.37913333	122.9026667	435.5492667	38.71661667	91.92296667	197.4888667	108.05465	128.3639167	10.9873	5.214883333	48.86943333	14.7721	38.62201667	7.454066667	306.2429833	214.37355	263.0459667	305.7828333	391.8313333	267.9661667	237.9651	271.6939667	213.2017667	170.6143	301.9810667	445.6291	226.9022833	268.16705	286.6979833	289.0453833	270.0025333	363.1909833	185.7139	338.6597	151.0491667	192.8866333
3-(4-Hydroxyphenyl)-propionic acid	21.98046667	32.748	29.203	37.6085	24.43338333	161.0975167	37.74211667	26.0233	25.87271667	34.90003333	25.7206	29.32821667	79.01321667	23.86915	41.65896667	33.88016667	26.13851667	34.14113333	26.62456667	36.50598333	33.64836667	18.17308333	30.75846667	26.69301667	242.0251333	32.47225	39.85136667	22.42383333	30.06166667	37.86693333	32.41003333	24.79133333	30.10016667	38.53678333	26.09991667	27.05243333	27.5409	42.28215	20.19843333	31.85958333	12.61605	25.71836667	27.1489	31.22976667	24.49908333	34.58991667	16.7098	31.8417	32.6104
3-(4-Hydroxyphenyl)pyruvate	744.1760167	586.6158	566.7419333	649.6417333	462.3411167	314.6226333	763.9403667	492.6060167	393.3569	386.4028	500.304	654.66675	435.2914667	383.0015	327.0502333	465.9645833	329.6323667	488.6004833	507.2939	447.3608667	574.9731333	617.2516	381.2232667	474.3623667	331.1885333	380.4161333	228.8380167	592.6684167	714.8641333	438.6536333	577.4959167	441.8664833	554.8302167	727.0282667	597.4605833	680.6045	842.9311167	445.179	534.52275	594.6393	491.7228833	567.0042	481.3719833	502.87145	519.8149833	397.7168833	376.8675167	822.6435333	825.6111833
3,17-Androstanediol glucuronide	318.9486	247.70485	139.5323667	195.69165	558.6938167	371.9023	131.7185333	379.8938	597.5057667	386.53045	947.48685	363.3751667	1111.98795	795.34355	1344.10705	749.3705167	888.01755	668.02925	1013.954467	192.1929333	1070.5006	468.5404333	714.8467	700.2766833	626.5359	657.1950833	279.8985	201.4081833	309.3754167	307.8045833	1602.60825	858.3758333	648.2593	749.9149167	153.2293833	483.5145167	200.6878333	757.6159667	687.27695	374.685	948.7669333	486.3201	893.7978667	438.2315	873.8269667	988.6238333	390.9867833	799.5286667	1194.601883
3,3'-Bisanigorufone	6.390183333	5.5181	9.370083333	4.5416	8.941216667	297.8436833	76.57851667	16.88581667	11.65091667	13.38236667	704.0723	22.1564	44.9903	7.780733333	10.7786	30.66583333	57.17531667	67.0866	14.8246	14.4886	22.63516667	6.189166667	7.967166667	656.83595	33.9264	8.6786	616.9656	7.0504	6.42635	7.612383333	9.06535	8.643483333	9.01285	7.7154	11.8111	6.899666667	4.933833333	10.3838	17.39265	5.660433333	11.14738333	8.714933333	12.84523333	8.400466667	14.02275	13.58933333	10.0891	5.325833333	4.51875
3,4,5-Trimethoxycinnamic acid	65792.64235	64775.25628	64524.60997	63729.79055	64140.78762	61942.6698	65390.45455	64878.03962	60307.21797	61169.76313	55835.78995	60904.16378	63145.92387	62443.21585	57961.02508	61073.1377	63813.90947	59323.56787	63526.786	61681.5281	59276.38868	58173.81198	57266.30148	58389.6386	59870.01762	60553.5135	62135.21765	61114.40523	63284.85792	62440.62418	62419.07893	62784.5121	63625.75062	65580.3968	65200.27255	63903.09243	63387.2118	63010.7192	61516.54545	65097.41422	65323.81095	67110.16992	60934.52812	58748.76	57855.28685	61560.4428	63478.80918	63177.98002	62172.85268
3',4',5'-Trimethoxycinnamyl alcohol acetate	317.5880167	259.6236	152.92235	308.4470833	266.92525	333.2162833	189.1025167	239.6982333	1223.920917	468.04185	407.99395	211.4002333	221.3726	152.5534167	827.68795	449.90595	228.4873333	556.75805	569.4206333	577.487	592.94775	330.2919	341.7120333	681.12655	468.5605167	411.5429667	212.50815	227.2386	526.4975833	226.3854667	207.2444	283.39205	321.4034333	312.5992	271.19355	504.5313667	190.46425	1380.571833	1971.295883	536.9125833	310.4765	271.04445	351.1727833	1037.9546	232.5942667	378.2136833	252.7686667	450.1941667	445.0429333
3,4-Dihydro-6-methoxy-2,2-dimethyl-2H-1-benzopyran-4-ol	565.5834833	562.8178167	599.9552	599.7443333	603.3863167	645.1352833	584.1131833	556.47185	527.5864833	570.3060167	527.06135	521.6389	543.6404833	562.3196167	561.09115	530.3787	533.9937667	538.35245	546.84415	3106.7735	568.7750667	491.47285	547.1185333	515.92745	521.1004833	545.8819833	522.3487167	562.76415	560.5299667	544.9740333	576.3564333	607.75135	593.5333667	561.2790833	604.17105	583.29825	561.6734167	555.9552833	553.0177	528.7241167	511.2029	530.0713833	547.35175	505.3948167	510.07475	508.4366167	493.5051167	593.2246167	614.73685
3,4-Dihydroxyphenylglycol O-sulfate	15.2408	15.73625	13.03968333	18.64928333	19.89848333	14.41756667	15.59263333	9.7034	17.54056667	23.46561667	14.34316667	15.3398	26.9017	39.12388333	25.07795	36.84805	68.68523333	21.88463333	29.2437	24.10743333	14.57025	19.92103333	27.44711667	27.25786667	15.44701667	19.0391	12.12058333	21.91738333	44.50743333	26.14503333	87.49541667	26.02771667	104.4483667	44.7242	25.26441667	162.6223167	23.16748333	25.33056667	40.45441667	27.64686667	32.8	447.7651667	62.27353333	52.38793333	27.88393333	62.58508333	22.54233333	47.34773333	23.32343333
3,4-Dihydroxyphenylpropanoate	456.48725	43.76626667	53.44193333	58.02586667	63.48385	89.99011667	61.92685	54.52295	529.8601333	240.8018833	938.77315	296.4118667	154.4822667	103.5457667	260.4047	512.5826833	70.71151667	125.8639167	1782.867183	584.228	200.0382167	54.09778333	27.41106667	146.7786333	53.72896667	79.40793333	36.9408	334.6578333	217.2796167	316.2223333	282.48145	482.2784333	204.4981333	400.73565	263.8274833	236.1032667	183.7386667	306.27975	537.0736333	277.7222167	248.4431	399.61485	340.4907833	256.7482333	389.0119167	298.7088833	285.9052333	208.7741	329.6017167
3,5,7,9-Undecatetraenoic acid, 2-ethylidene-11-[4-hydroxy-4-(2-hydroxyethyl)-2-oxo-6-oxa-3-azabicyclo[3.1.0]hex-1-yl]-4,10-dimethyl-11-oxo-, methyl ester, (2Z,3E,5E,7E,9E)-	34.66293333	35.32671667	44.04446667	16.04023333	128.1776	11.27015	54.86381667	10.22416667	15.20846667	16.74938333	263.6322	87.95871667	380.06465	98.54396667	77.14355	111.0886	284.4285667	113.0298333	47.86468333	89.30713333	180.0294667	47.16313333	82.12798333	100.8949667	75.06376667	38.18706667	279.92185	49.37066667	14.70455	33.57905	32.80286667	33.0542	52.23213333	52.2187	40.22371667	23.17106667	17.76015	29.2664	41.18113333	12.88326667	23.8196	41.35683333	37.88598333	17.32105	78.08496667	46.78286667	25.07625	18.5899	68.85001667
3,5-Dichloro-4-hydroxy-2-methoxy-6-methylbenzoic acid	32267.92237	36178.23418	37511.67503	38050.70388	45302.69308	49441.48538	41941.87405	42249.41967	42242.81288	45012.39313	40158.7266	37107.74668	37633.93115	40323.89457	40458.38537	42612.84262	47469.42028	42743.39138	43645.96518	44797.93797	39233.90777	39471.19427	43397.73618	45460.05312	37810.50855	38781.78837	45056.58857	41086.60165	48522.39055	48355.55748	46189.70522	45753.06597	50240.04773	41940.02552	37653.19018	40862.65438	36879.19033	44500.03713	36309.06535	47461.94263	45045.40127	45886.49793	45872.73933	43237.93503	45839.54043	48564.5161	31912.33465	36393.38653	32833.34847
3,5-Dichloro-4-hydroxyphenylpyruvate	3.006666667	3.674	6.725666667	2.82	7.808	2.3205	2.7595	1	6.074	1	1.357166667	1.349833333	8.383666667	3.153516667	6.656166667	1.562166667	23.634	6.593666667	10.6767	738.6408667	11.2226	1	1	1	2.71	1.729	2.1331	29.52173333	2083.34435	1737.529	61.64843333	6.8175	53.13183333	1	12.06166667	111.4536667	7.705333333	5.58355	1.880666667	7.8633	5.657	10.396	1	23.2771	8.174083333	21.52583333	1	1.24065	23.74366667
3,8-Dihydroxy-9-methoxycoumestan	28733.15627	25736.42477	25659.35652	26351.58765	24595.26428	18007.1335	28609.61827	16981.45607	17468.36787	22264.44187	17579.11978	24480.24007	23780.00097	20335.9767	20100.23612	15777.12295	12369.18702	22567.61505	14062.49547	13146.78725	20025.17543	19656.2692	13959.56662	11649.97288	13162.26992	16640.18515	15094.38475	25913.03772	21177.1632	20234.37888	19552.02873	16281.84252	18817.93252	16861.03535	19410.24912	31191.53045	30963.15178	20354.05963	20490.51975	19183.07655	17576.65992	20256.40333	17767.87443	20702.97325	17237.58973	19401.29685	14466.79727	33275.17665	31875.58317
3-[3-(Sulfooxy)phenyl]propanoic acid	38.12061667	10.6909	13.83585	13.473	26.7105	15.61443333	12.71611667	16.19663333	34.73403333	44.55218333	17.40123333	12.45476667	16.21923333	23.2759	33.00176667	70.54165	40.48896667	13.14563333	28.22553333	15.52841667	13.63888333	34.35641667	22.46843333	22.12515	15.53898333	18.49631667	23.64208333	139.7645667	56.94841667	49.96643333	142.2307333	148.57285	39.85545	260.5288167	123.4755167	266.11795	47.73586667	165.2190667	259.1877667	311.9127333	582.7091333	65.43821667	61.4417	545.3671	179.2273333	23.81298333	46.2714	55.9842	33.89058333
3-Aminobenzoic acid	27.13438333	25.35136667	800.8413667	1117.481167	220.387	42.96043333	26.5582	1679.7845	226.1029	37.25438333	59.83348333	17.62428333	55.24925	29.09681667	166.6330333	130.2771333	118.2008333	43.18248333	92.46053333	165.0011667	73.17856667	24.7135	208.4	268.04995	56.4499	23.77483333	2269.033333	90.5739	156.3223	158.9291667	151.2988	29.084	276.5062833	126.437	111.6207833	2094.710883	104.4654167	124.97305	150.1060667	73.85856667	333.2434167	370.2023333	762.72765	1246.086683	537.3292167	92.13195	28.549	212.8303333	92.474
3-Aminopropanesulfonate	1493.069733	1478.657117	1387.46995	1514.648533	1340.685767	1226.925433	1486.455083	1285.047567	1236.525017	1284.5138	1052.6748	1268.821383	1149.543683	1451.92345	1374.0058	1162.929167	1266.632583	1239.702167	1153.7525	1245.041517	1119.4887	1289.47825	1233.14445	1341.8872	1127.849983	1236.905517	1283.1265	1512.729017	1593.905733	1345.351967	1242.871933	1256.69975	1300.0107	1366.12145	1350.084683	1571.107567	1736.689467	1707.724083	1357.95665	1196.12	1145.81365	1275.598533	1107.161483	1221.573367	1098.44945	1031.049667	1011.216283	1689.043467	1893.921917
3''-Chloro-3''-deoxytriphasiol	56.0505	3.332	1.946	5.022966667	4.409416667	205.19445	116.6455833	9.589766667	8.005783333	6.6921	94.89966667	18.85916667	9.134416667	2.796383333	4.0978	13.61836667	2605.329883	178.5418	10.85806667	2.874666667	5.44775	3.84965	11.63563333	863.5856167	20.94733333	3.370033333	995.5286333	4.598666667	4.491666667	3.2436	4.137116667	3.689	4.108333333	3.2326	2.464	2.6929	3.448666667	5.708733333	7.5236	5.716366667	5.849316667	18.8839	5.195983333	4.684633333	7.5445	9.4573	5.177	3.707783333	7.330866667
3-Dehydroquinate	115.2688333	24.17003333	34.4631	27.16746667	32.97348333	78.2207	53.10645	32.08805	710.1534333	297.4270167	973.8649333	182.51945	90.32056667	68.57376667	79.45011667	250.2059167	48.9345	73.76896667	112.89505	59.2711	126.6517667	33.88778333	21.55615	80.9971	41.744	55.42421667	26.23191667	284.84985	253.0530333	233.2352833	272.7224667	486.3560833	308.13135	276.5996167	261.1583	176.80045	160.2461167	251.2466167	603.7926167	381.8767833	325.8691667	622.4175	249.0525	297.2951833	501.0058333	351.4301167	262.4156667	112.0319667	186.08235
3-Dehydroteasterone	6524.009617	8881.821	7552.219633	4384.5909	12418.77142	7228.684883	4336.837117	3603.434933	16511.02122	7475.9402	21767.4006	5762.63645	12255.62037	8846.815583	18181.50192	18755.93383	8596.798167	15880.78095	13161.69732	7605.450033	15292.96423	13356.59712	9698.934917	12832.4884	9596.810433	19868.15017	6435.637833	5595.969867	6306.057983	7966.974617	5059.026933	7906.425817	8098.9156	4947.247867	6083.712417	6718.856233	5572.592033	6184.1078	7295.138367	4494.817617	6296.81565	7756.5722	8453.354983	7171.390783	9207.061483	9016.149967	7117.262467	7804.538967	22935.97202
3-Hydroxy-2-Methylbutanoic acid	162.9102167	146.5912667	151.7528333	390.3337667	325.70655	235.0797	473.40535	294.6525	343.5438333	351.6734667	608.6831	274.2900667	431.3708667	275.1091333	619.16525	359.39805	273.1407333	361.8917	435.8571333	286.23035	560.5774167	237.2811167	250.2838167	230.9155	185.2192833	297.9349667	262.0625667	207.8314333	128.17755	171.3139	141.3734667	248.5866	153.0513167	327.2569667	178.47435	187.5686167	250.355	210.8287167	553.9179	468.5064167	221.8285	238.4838333	216.8560833	196.0665667	240.6735	301.3487667	183.4688167	350.4330833	383.8392
3-hydroxy-3-(3-hydroxyphenyl)propanoic acid-O-sulphate	185.6244	94.37208333	87.56641667	91.871	99.36946667	90.67045	99.69443333	90.6523	138.2742	110.7707333	110.3198	90.5479	61.47098333	41.36486667	57.61361667	176.6008167	117.16705	131.24035	234.0399667	144.02575	126.9165	99.4271	97.61483333	99.75588333	100.3205667	114.1435667	104.0063	127.9392667	114.2424333	110.7511167	113.357	126.4403333	95.88735	117.0018	94.73618333	105.5300667	100.8873167	195.80735	154.4946833	147.3645167	131.9738	126.1373333	204.6389167	93.61916667	149.53185	123.8308167	127.54975	166.8018833	115.58945
3'-Hydroxy-4'-methoxyglabridin	183.2641333	5.230983333	13.4456	16.93393333	40.98563333	145.7527833	44.97595	40.32078333	476.2385167	550.3260833	402.83125	226.2235	147.1494833	201.3862	200.3951333	307.8759667	120.2777667	181.4197833	145.3480667	67.3001	132.6586167	18.5924	5.958283333	123.5821333	32.9521	188.22865	22.34236667	402.8620167	454.07275	449.4569	384.4831	710.86235	447.37505	705.9824833	330.0515167	327.4440333	295.39305	538.5888	613.8960667	499.5664333	509.6249667	404.4052833	336.1376167	356.1584167	464.2202333	364.1963	350.04995	139.3338167	300.3066667
3-Hydroxybutyrate	1529.795233	286.3507667	231.5646667	607.0673167	891.9304	371.4146167	190.6482833	414.1919	1886.571783	2607.44825	2196.135167	1435.95585	533.47505	459.3438833	388.2539833	2632.101967	1493.507983	725.26055	906.0818833	277.84855	3927.128417	452.74135	263.8258333	292.4228333	332.68515	758.82065	416.6084167	1066.18065	1243.062233	1295.679583	967.1795333	1955.812267	3619.5922	1564.788433	2961.830167	2471.031267	2600.8037	849.63385	1485.968067	952.3083167	803.6143833	1652.914267	1141.347517	1016.570667	1582.752533	1604.136083	419.5574667	854.6145333	1921.44645
3'-Hydroxydiclofenac	8.01925	8.230833333	13.08266667	10.66228333	11.49688333	11.29933333	9.99775	11.61988333	11.65616667	10.24566667	192.568	9.768833333	11.84593333	17.34755	16.3934	11.96315	11.45225	8.604333333	11.21306667	12.14528333	9.599916667	9.006316667	7.663666667	11.91003333	9.2155	9.0285	9.391783333	15.46101667	16.4525	7.833833333	13.60595	13.40776667	11.00503333	10.88041667	9.0265	11.08816667	6.771266667	11.11681667	11.58946667	10.79971667	10.92455	10.06366667	8.6821	6.766666667	11.54583333	21.67796667	16.87663333	8.099	10.98685
3-Hydroxyglutaric acid	301.3315333	163.2490167	158.1931167	185.3656667	175.5154	116.65115	230.3997833	109.5916167	1181.220867	241.7556667	362.26555	223.6557	185.72345	142.6259167	159.6788	169.1638	73.88286667	180.8344167	153.50555	111.1909	208.1233667	142.7029333	56.75185	95.01405	83.26601667	105.9921	68.897	241.8356667	180.7957833	183.07985	257.7085667	221.0767333	168.00845	190.8517333	186.91115	319.6042	317.2358667	217.2923333	300.7700667	180.34125	174.05605	201.19425	159.4552333	222.2840167	226.1180333	157.4691333	168.6000833	381.3668833	349.5427
3-Hydroxyhippuric acid	185.9919	55.41528333	52.549	71.3819	71.39236667	154.7266833	76.916	86.36375	154.2244	217.26055	262.1970833	186.1028667	96.77911667	255.1379333	169.6836833	179.9130167	143.9053667	100.7845	67.66626667	74.99215	206.7778833	79.96588333	68.28271667	82.73933333	103.0519833	81.86861667	54.25668333	244.9578333	194.2729167	269.5300667	957.9205	437.0973167	376.5399	440.1290833	306.6161167	206.8386667	150.8973333	301.9638167	147.6546333	263.5738167	337.0384833	292.998	406.2728167	285.0599	375.4107333	331.6105	3272.5621	279.6574333	96.49145
3-Hydroxylidocaine	47191.04218	45051.12955	44594.03755	41806.48448	40389.28228	40809.28997	41903.10013	42148.96987	46334.50383	52831.7347	54970.74897	53974.9972	44367.34645	42683.51685	35345.58723	35574.22012	40544.94827	36519.18352	34565.24787	39002.59752	41211.74315	54626.5151	53446.24287	46333.66903	46341.04667	39578.51072	41445.69502	42346.43087	43072.92498	43000.99888	42708.58075	42959.6436	43373.17968	43846.3359	43189.71558	43959.959	42624.6193	43293.24862	40544.86287	43535.82568	44199.3926	49596.43285	71734.80763	73230.29668	64480.10147	50729.64687	50427.64572	49307.38175	48518.15322
3-Indoleacrylic acid	1409.111533	237.15225	286.7047667	335.5532167	242.60865	103.8442	124.5401833	409.8833833	206.1838833	303.1416667	393.9633333	1837.613633	421.7464	184.3820667	449.4813333	420.2338	386.1322833	405.0321833	226.4506333	327.8010667	337.9506667	272.7440833	173.19485	157.8257	238.0009333	193.9082	295.4835833	1379.8121	945.1388	656.72045	822.8756	339.7983833	1031.158467	910.6594667	1518.538017	769.8759	896.3982333	621.05	638.7635167	739.8790333	603.9612167	889.8953	972.6231667	486.3969	1087.316883	594.8072833	716.5454333	898.4918833	2031.86465
3-Indolepropionic acid	128.6481833	52.84716667	131.1877833	17.39116667	210.0634	36.96266667	41.80936667	97.45385	107.4502833	38.65066667	21.4111	24.9147	143.5556333	128.5049833	2568.721733	195.2545833	109.3521	25.24543333	114.0641833	101.2076167	11.31635	44.78735	142.78765	15.5636	124.9435333	206.0273833	47.94936667	256.8688833	185.0586	116.3492	135.4839333	192.5681833	44.86465	387.356	64.50818333	203.7336	48.5177	80.24175	173.2653333	66.4331	60.95935	21.1563	41.27715	224.5262167	78.77166667	15.92796667	310.3290333	51.98275	5559.026033
3-Indoxyl-beta-D-Glucopyranoside	20.1189	2.706666667	3.671616667	3.580033333	7.660566667	9.84505	5.016433333	6.970616667	38.69218333	47.80743333	421.27865	48.22535	16.43936667	10.85478333	14.65846667	156.1700333	43.66478333	110.9910167	14.25678333	15.95801667	63.17543333	7.4487	4.671266667	33.19253333	5.76695	11.3572	5.796166667	34.58361667	15.1669	41.48411667	33.88565	48.01423333	25.26601667	61.3936	20.08186667	12.47731667	12.71815	44.27851667	11.68961667	21.48436667	41.87313333	17.39411667	64.86058333	16.7688	31.13953333	48.86525	31.46545	8.133883333	15.48161667
3-LAHSA	1252.012683	2053.658133	1627.333467	1317.581983	3146.76995	1991.307	1506.000567	1533.30285	3327.815067	3013.8858	2187.527683	2592.556283	1399.949783	1881.405267	1087.06135	2239.2458	2192.6593	1741.405633	2518.0238	1719.549433	2676.514733	1758.959867	1482.632483	1133.3282	2736.58085	1651.81315	1913.685683	1792.935917	1155.534833	3279.212033	1474.441867	1250.414233	2962.696883	2053.205483	1675.413933	1897.588867	2049.87675	1292.334883	3895.170083	1189.97225	1463.483883	2122.736967	1957.27995	1624.347033	2640.902683	2736.244267	1295.511783	1381.904517	1983.618567
3-Methoxy-4-Hydroxyphenylethyleneglycol Sulfate	50.45348333	94.8083	78.93836667	61.87803333	183.8067333	87.1088	189.9198333	81.66595	104.0849667	52.68865	96.70046667	52.573	135.2059833	93.52675	83.95505	161.1350667	61.27381667	72.37183333	622.89195	273.0009833	169.0385167	71.28631667	158.46875	92.7501	43.53896667	123.4334167	97.09248333	50.849	74.64566667	43.19275	142.20505	76.41906667	58.87085	147.5689333	42.35276667	108.7435333	46.51375	96.78451667	116.7269	50.28593333	57.80896667	45.1353	47.91276667	100.4996333	77.3043	34.75843333	38.95745	58.11101667	73.63171667
3-Methyl-19-nor-17alpha-pregna-1,3,5(10)-trien-17-ol	410.7853667	122.0674667	33.31203333	40.93043333	324.3375333	120.08375	24.79078333	85.00595	61.12391667	184.4165667	138.9516833	24.47516667	146.5322667	36.05023333	362.3222833	183.3553333	48.46568333	40.26285	162.1606167	78.28525	1628.750467	172.7324333	63.58235	89.15598333	94.0726	105.1865	65.10438333	48.86141667	37.88875	52.152	91.6843	72.33936667	104.738	64.57043333	19.17083333	76.83158333	55.83721667	87.01018333	160.0026167	112.6894833	147.7292833	86.14105	147.0095833	145.6651	195.553	85.69823333	85.73365	108.8795	90.42303333
3-Methyl-3H-imidazo[4,5-f]quinoxalin-2-amine	149.0035667	42.83921667	55.66446667	99.47848333	94.39791667	340.9892	99.03213333	104.08215	356.5673333	223.17845	1518.66945	327.3665833	261.7032333	169.7974833	274.3986167	319.9679667	107.8443667	201.6768	169.54325	86.28505	2630.519317	93.9506	76.01831667	127.7482	171.0406333	193.0016167	62.05706667	305.2179833	202.7702333	341.1797667	300.5576167	588.5767667	234.0755167	354.4997667	246.2048167	240.9913	229.2706167	379.26755	575.5607	262.1842333	277.03955	273.1523333	346.7227333	247.7864167	417.7238667	479.85565	259.21355	254.3520333	357.6120667
3-Methylxanthine	2930.05655	2348.4555	2358.724283	2956.181933	1956.228983	1145.043633	2931.96285	1455.213567	1936.337767	1766.941883	2856.84555	2570.799967	1543.975017	2397.7727	2103.7978	1577.486417	1265.7279	1547.350117	1246.981	1292.5175	1533.622183	2101.9032	1508.15705	1972.496117	919.5009333	1256.427467	1600.4188	2813.1922	2136.202967	1492.665383	1588.87	1664.0509	1957.6857	2719.47195	1714.6722	3311.078967	3906.591233	1806.406483	2139.32425	1754.935183	1819.790633	2064.4309	1854.143633	1868.663817	1828.02875	1392.421917	1124.705633	3844.945133	3781.323567
3'-N-Acetyl-4'-O-(10,12-octadecadienoyl)fusarochromanone	284.5559167	1018.80945	530.1106667	705.60335	884.1929167	598.56195	526.5878333	792.0502167	641.4629667	683.3669333	178.4239167	371.3439333	966.7641667	777.7462667	1051.509817	1034.533	881.11795	681.2564833	669.4860167	579.69295	859.1702167	581.589	791.9850667	783.0716333	1591.918667	1255.9757	956.9679833	279.1136	139.1155	357.9358667	232.5015167	321.83675	114.0482	428.1523833	165.80835	156.5278	95.45391667	279.0625833	1537.770267	244.2247167	326.8838667	248.3087333	306.6607	367.2845	435.2346667	361.9492167	312.14845	128.9102333	556.6174833
3-Nitro-L-Tyrosine	159.7320667	71.97831667	100.9466833	131.5485	121.7978333	71.44626667	109.7508833	64.59395	336.8542333	195.5217167	281.7379167	143.957	166.4550333	113.8351667	230.7090333	582.69415	205.3147333	172.92515	442.3948167	185.43605	192.4408	68.10103333	38.67631667	118.8537833	59.44466667	100.40195	47.84571667	534.58405	258.2360667	183.4085167	116.6131167	253.4203667	104.8384333	176.76825	111.6756833	137.4542	139.9339	109.9315667	198.6871667	292.3559167	115.22805	137.2783833	718.7507167	166.12465	184.5328833	130.9182333	214.44855	152.6520333	174.9973667
3-O-Caffeoyl-1-O-methylquinic acid	289.2230833	9.1896	140.0767	68.9835	39.2898	32.72185	17.12293333	56.0426	725.4332833	437.6853	1380.26975	511.2208833	325.0444	92.73025	737.5473167	2528.0437	77.62181667	306.60155	6853.319183	1393.418517	832.8827833	28.37125	10.43793333	334.5566667	28.50813333	93.93743333	19.10016667	124.4825333	104.5016667	169.1745667	614.2547667	345.2776167	113.8093167	282.81785	119.5137667	145.9332167	61.5764	251.5583	432.47235	225.1653	212.4445833	316.0611833	337.49345	211.6608667	257.9913	366.9373833	260.5420167	159.0417667	155.74205
3-O-Caffeoyl-4-O-methylquinic acid	4754.579567	2457.991867	8978.663133	4344.1705	3527.697217	2618.748233	1627.24125	3733.557967	3527.96115	4842.583433	1963.932033	3474.223667	3451.732567	2895.858283	4848.735533	5765.693467	3018.656283	3365.7847	15909.27735	11686.51858	4928.998483	2002.67005	2323.28405	6328.677867	3209.06755	3525.6509	2020.13525	3547.63945	5114.9942	6234.714117	4567.234383	4621.771267	4842.323833	4008.851383	4193.111517	2952.991233	2182.245733	4154.455583	3644.431117	5092.5054	4258.849283	3504.149617	5090.2109	3541.303317	4289.671267	3685.848217	3972.719217	2145.772667	1714.88935
3-oxohexacosanoic acid	283.2726667	1154.952	410.6551167	415.9920667	464.5405333	285.3156667	1105.882517	722.1681667	1473.777833	1053.171	498.2541667	601.8126667	1093.357583	1206.016017	1123.147933	1911.791167	1004.591667	916.98415	848.1177667	953.6011667	791.2238833	659.4211667	1186.870167	471.9365667	502.3356333	388.8478333	983.647	557.0348833	440.4218333	5185.718833	868.2275167	657.10395	1116.89265	358.0851667	659.3513333	561.8853	1140.8705	333.2310833	862.611	309.9876	395.6883667	577.7141667	1141.1843	924.4904333	1251.644517	564.1155333	321.9168333	665.3661167	2053.032667
3-Phenoxybenzoic acid	1817.466133	226.6074333	653.3773667	747.4104833	1024.42905	941.0285667	863.4609333	420.7096333	4150.5253	2201.0854	4366.42875	2005.065633	1946.05055	1980.269167	2678.23235	4351.361933	2237.158733	2189.672817	2281.08515	2384.644333	2333.503583	1251.68925	627.0642833	1025.140833	907.7588333	1497.630767	1234.831733	4579.485583	4317.020533	4921.931167	4690.171583	4680.812367	4580.219817	4982.234767	4884.63415	3084.625517	2825.101317	4724.949917	5018.173433	4347.77405	4685.435733	3809.7841	5062.296167	4150.95525	4785.8845	4503.493767	5867.367667	2407.833467	2381.969567
3-Phenylpropionic acid	2178.618317	2153.749383	2249.0901	2322.128683	2209.619767	2521.9884	2448.714367	2179.706367	2150.407083	2241.82155	2239.518983	2125.517717	2263.380617	2319.179283	2149.776733	2378.489467	2218.51275	2115.119183	2158.52355	2439.314467	2023.78315	2577.181567	2286.015717	2227.91955	2144.803983	2046.615617	2082.8366	2432.468933	2284.946967	2371.291383	2353.756933	2411.495583	2574.089267	2411.311067	2323.110167	2411.79635	2187.862667	2330.33185	2476.2585	2369.211033	2350.567067	2199.46375	2366.110217	2227.199467	2317.194167	4100.7736	4025.088833	2280.15245	2299.724833
3-Phospho-D-erythronate	45.90516667	1	1.031333333	1	1.564	1	5.571666667	1	97.80993333	99.9545	157.9160333	45.34133333	1	1	12.44583333	1	1.441333333	77.1435	1	2.182833333	120.744	1	1.258833333	1	41.26966667	1	1.914	1475.6537	355.0372667	1079.566333	112.7330333	35.857	309.01975	333.7043333	972.70175	845.2163333	84.86133333	158.6855	106.5193333	96.38318333	1460.593167	51.44883333	1380.860283	609.3606	401.1408667	273.6411667	314.8490667	3347.086517	713.0174667
3alpha,11beta-Dihydroxy-5alpha-androstane-17-one	22.24508333	22.24043333	23.80633333	25.4072	27.82561667	25.75483333	25.92485	22.52155	29.33746667	30.03463333	25.92475	20.565	26.8373	26.24091667	29.20455	25.35321667	24.88348333	26.58541667	66.20448333	24.48213333	23.52101667	26.41011667	23.3962	29.02	24.12716667	27.80291667	24.83106667	24.86706667	26.70226667	21.406	25.0986	25.29125	27.0913	19.45395	19.71516667	21.35933333	18.26465	23.92336667	26.14563333	24.68398333	21.91993333	20.95348333	17.6253	22.92816667	23.7662	38.7289	32.16921667	21.89801667	28.0468
3alpha,7alpha,12alpha,26-Tetrahydroxy-5beta-cholestane	4959.88945	9721.402317	5515.877833	4941.048833	7384.135117	7183.929017	5715.03675	6281.76645	15802.64867	8895.085117	13615.13338	7199.285433	11420.75793	8466.1716	9309.096617	8145.26345	7975.901183	9257.1045	8730.7137	6124.738717	8792.322833	7297.308033	7824.559783	6032.48315	8507.078283	5461.9019	6647.203067	10128.98932	6042.498267	17426.92297	7428.54405	8638.943533	10791.49555	6642.854433	7429.485633	7657.970917	10265.68557	7732.995467	11416.94573	7922.074783	7084.190633	8055.34295	10842.81348	9453.172483	11252.78633	10688.42737	6410.667367	10815.02355	23317.18745
3alpha,7alpha,12alpha-Trihydroxy-5beta-cholestane	4755.993033	9589.93905	4274.2147	4188.147867	6867.889	5245.563583	6207.0508	6009.678767	16040.73055	9885.292717	13919.95615	7430.296717	8414.228333	6892.395883	9135.0228	10355.23382	7666.327	8684.659	11987.43587	6609.915683	7800.883867	6795.54605	7264.13725	5586.187417	5592.328067	4319.263633	6868.1877	9441.8997	6725.4102	24938.49485	9025.6296	11883.91117	12099.19258	6656.245183	8638.024517	8854.124067	13354.90782	9718.975233	13279.37978	5040.2241	7895.399317	9253.377383	13908.67072	10415.1146	14553.59167	10363.47537	7748.174167	11453.38218	19838.77533
3alpha,7alpha,12beta-Trihydroxy-5beta-cholanate	378.2306	670.90915	401.76605	446.4547	775.20715	788.7972833	739.0976833	401.7089333	3713.287267	989.7411833	881.3246333	336.6330667	604.9801833	744.4864167	622.5458667	542.7192	717.0145667	575.4855333	692.9247833	323.4979833	616.7267333	512.73545	733.7930167	583.6818333	426.5996	415.0209833	632.0139333	783.3697667	507.3390333	1453.402633	563.5811	1071.095383	904.3486167	697.6957667	572.1851667	660.2495333	395.3021833	514.6799333	1119.51215	510.1021167	1359.213583	925.6364833	725.0943667	1266.827667	804.74915	952.4076167	563.5469833	1551.619883	1709.49615
3alpha,7alpha-Dihydroxy-5beta-cholestanate	13133.67643	22782.60182	13100.05892	11398.0735	20270.89248	17912.39845	14306.99727	14366.44498	46586.07065	29759.28898	46457.94987	19790.10628	24267.86782	19146.01477	27022.16203	24620.98003	21386.46563	23238.21805	23177.52358	15180.13192	23873.4106	19446.66343	21677.81642	16612.2137	17232.07175	14488.70982	14894.03455	28493.8848	18641.45062	48039.05222	24848.06423	29473.73085	38106.81998	20514.67872	23687.62378	25210.03517	38755.85255	24279.97058	30304.613	13992.04852	19957.20812	27130.90595	39066.2215	28792.18883	36331.60635	30749.47103	20927.84235	35496.4196	54758.49232
3beta,7alpha-Dihydroxy-5-cholestenoate	184.559	637.66985	347.0259167	411.0319167	648.2052667	829.8616	645.3761167	315.00615	329.3803833	395.8830333	186.9780333	249.9653333	398.5076667	799.4826333	574.2596167	476.5838167	555.4524833	386.35395	676.2912667	339.08115	473.4656667	962.9087167	1085.507267	569.6148333	444.2796667	608.8622833	827.3238	374.3190333	212.3862833	514.4782333	244.8281667	255.1414167	665.4461833	355.7165833	391.4888667	286.5892667	246.7191167	206.10315	343.8126667	171.3327333	340.7714	385.62445	366.673	369.6842333	374.4358167	481.7079	313.2237	407.5789833	527.1461667
3beta-Hydroxypregn-5-en-20-one sulfate	4044.423433	5061.1582	775.7906667	1699.92765	9114.011167	4128.628983	2826.615217	1284.552317	1380.798683	2683.689933	2621.928117	1845.000717	3241.58475	2843.751883	3462.442817	1775.61495	1372.423083	1487.302983	3576.360533	2506.405133	13008.56305	3097.238183	2397.8943	2927.573967	1810.468367	2865.62635	3792.5951	3327.11025	544.4181833	2628.872933	2529.282283	2636.955467	3539.968983	1112.396733	496.8909667	1543.55665	3704.37615	889.4501167	2506.348783	939.1088667	1025.096067	1829.469867	4631.442517	1621.494133	3949.606717	2917.485383	1109.9727	3429.8593	2263.594033
4-(2-Amino-3-hydroxyphenyl)-2,4-dioxobutanoate	43151.14298	42627.95847	41523.13688	40668.16172	45300.28002	40410.4078	41851.63185	41353.6772	41068.99068	49635.724	60746.13015	62673.39772	52250.80767	50743.17932	45728.44233	40772.27003	45222.14172	39870.73745	42834.21855	38939.05563	40741.11092	74872.65903	68172.88402	74336.88422	61606.92857	59093.06687	55334.01268	36094.14167	37618.85198	37312.05623	38313.57502	40426.86392	37956.83757	41732.84952	38009.86703	38131.38255	39199.21172	39565.09543	37401.8642	39458.21	38528.23298	45385.6778	68088.6104	78655.76442	69607.81468	58770.51843	53125.89512	51293.92545	48099.72532
4-(2-Aminoethyl)-2-Methoxyphenol	256.3969	272.0399667	228.38715	315.55315	450.2924167	453.2932833	264.0782833	219.4732833	529.5400167	256.3379	979.5056167	171.0279333	880.1930667	391.93855	1071.921233	948.8339333	838.5551667	838.7451333	610.00405	553.3653667	737.9608167	544.63845	523.5555333	528.5014667	1544.357967	510.5530667	253.2575833	230.8266	266.8291	266.4040667	712.7139	576.4923333	221.1497167	375.012	221.5477833	307.5589167	203.2341667	364.5994167	266.4823667	320.114	373.9385833	376.6701667	310.0959333	402.6401833	370.6827333	363.9985	262.8680167	271.2526	372.985
4-(Benzyloxyl)phenol	2403.588683	148.68005	413.2043	492.90945	893.5596667	1646.506217	831.8745167	799.46865	4623.397517	4355.617633	4972.563717	2253.895983	1680.910833	2143.386217	2336.117183	3384.40605	1613.3316	2058.125667	1868.449583	1222.911067	1573.79975	653.9079833	116.9373333	1556.491483	711.5979833	1968.736917	599.01565	4311.565817	4173.468033	4319.277933	3987.71585	6476.2407	4100.64525	6272.123183	3594.750283	3236.634	3002.300217	4925.026167	6025.83745	4704.104467	4692.7061	3961.1248	3734.461383	3414.895433	4502.876933	3818.024433	3351.130133	1787.568817	2845.210867
4-(beta-D-Glucopyranosyloxy)benzyl 2,3-dihydroxy-3-methylbutanoate	307.1628333	11.5451	10.96316667	19.57468333	79.72435	165.09575	77.56535	27.2426	146.6424	153.99475	5951.92165	435.1906333	748.85625	317.4474	387.8952667	836.9615167	533.1666667	369.2338333	105.3752333	65.6936	534.2727667	63.71638333	40.28173333	119.8775167	23.71728333	121.5079667	73.10336667	933.5100167	224.3885833	224.2369667	449.6826	358.3647667	749.5187	498.9398833	602.6229167	273.4918167	352.7470167	349.0310333	1140.1845	190.7940667	267.74365	490.6027167	443.7741	268.78035	899.1797	325.2996667	331.5422	216.3599333	1631.944233
4-(Methylnitrosamino)-1-(1-oxido-3-pyridinyl)-1-butanone	367.1158167	46.61576667	61.97955	56.0276	103.4790167	292.6763	113.8928833	67.53001667	750.5010833	614.3129333	418.4291	224.46135	148.2500833	315.6006	177.4850833	182.6518167	382.5221333	173.0687	189.9738	213.3837	293.5417333	49.17845	47.62178333	87.3255	98.67648333	184.9452333	96.32268333	251.45355	245.1024833	450.4163667	280.7157	408.97075	272.3134	270.3862833	360.5609333	130.3464	128.4758	535.3323167	553.6912	466.7148333	228.3131833	393.0924333	225.3164667	189.1581333	336.87225	614.7435833	338.0141333	170.7140167	198.36565
4,5'-Dimethylangelicin	1067.0812	2317.52585	1570.221183	1393.281433	2854.08865	1178.6523	537.8234667	1253.417267	3477.21705	2904.051367	3505.821083	1954.195117	2560.198617	1850.793717	4289.774083	10008.53183	3231.164317	2453.129217	5511.756017	3008.779183	4422.89765	1797.74855	1722.70425	1951.4995	2559.274317	4153.689217	1778.96875	3040.26695	807.55275	1711.71955	1738.97775	2412.165383	2690.444583	3283.941667	2313.32975	2546.6908	2279.481833	3120.49015	3122.1499	2549.570583	2962.6261	2784.353767	2303.423567	4547.170467	3493.894267	3707.531683	4399.813167	3569.363083	4107.835133
4,5-Leukotriene A4	22309.84303	46516.67365	17171.37298	40660.22797	47295.81482	73671.14227	27854.46083	33268.25433	42343.76613	10798.31757	13105.346	4117.393367	9125.930383	9723.72085	10800.13358	6144.810933	8251.916983	10788.275	19778.578	5115.815683	14525.60667	9853.7792	21628.7202	33915.6156	33491.23585	21515.23395	18990.98085	6741.48875	6374.2602	6248.88495	4541.303333	7403.079567	6211.0411	5768.875133	7793.244283	5643.571583	4951.329517	4861.6888	9872.6946	3803.3345	5345.334417	5571.936367	4284.3727	6281.699467	10120.98413	9602.668183	6676.664617	3920.877367	8434.275267
4a,5,7-Trihydroxy-7-methyl-1,4a,5,6,7,7a-hexahydrocyclopenta[c]pyran-1-yl ?-D-glucopyranoside	84.78786667	1.722	2.964966667	5.834966667	4.9749	9.852383333	4.687666667	7.13195	323.0661	193.8267	292.7269833	92.42218333	21.78465	11.47906667	29.467	135.3803333	9.264366667	27.89756667	726.9933167	64.95241667	51.80566667	5.357333333	2.617066667	17.80681667	6.363466667	17.33435	4.5465	113.3896	105.52875	91.79848333	110.0531	124.42835	58.62213333	127.0587	71.61441667	64.17731667	59.65041667	104.7941667	179.1020167	83.55976667	63.87436667	90.99503333	114.58645	106.1606833	146.06175	134.34	89.16878333	51.0626	52.61491667
4-Acetamidobutanoate	1516.0853	27.8152	49.72658333	31.64701667	30.86941667	45.0768	33.91593333	55.9465	303.0389167	162.4426667	141.1789667	74.52406667	97.02318333	49.02296667	644.6472833	272.4161667	137.1802667	288.6444667	51.13876667	585.3797	448.4541167	273.51465	179.3804167	181.0441667	245.6670167	447.2179167	84.98051667	111.1309	119.73245	477.8331167	173.1194	115.1780167	79.0556	61.0234	104.59885	127.4979	66.01286667	86.4676	94.09643333	132.9047	99.31368333	73.22793333	227.2246333	233.74145	142.0028167	87.12596667	98.11555	89.22276667	174.3302167
4-Acetamidophenol	195.2929	378.3258167	1621.693517	2527.6281	646.8365	996.8453833	634.3754833	4472.407667	276.4819667	122.4488167	263.0299	136.3761833	816.7951167	335.3280167	733.6051667	584.1604167	538.1910333	643.6625167	1164.5642	5142.1496	1104.916617	422.2951	463.6185	766.4774	1841.392433	626.4336667	1968.93525	203.4158833	211.3590333	194.0578333	274.0257	268.8743333	180.7748333	218.0057167	190.9871667	219.9317	197.1533833	255.1789	151.6294833	202.9905	206.85495	187.0332833	231.0448167	241.5826167	170.39125	163.39075	195.3682167	145.6844	274.7696333
4-acetoxy-2,5-dihydroxy-6-(hydroxymethyl)tetrahydro-2H-pyran-3-yl (E)-3-(4-hydroxyphenyl)acrylate	676.1760833	8.288816667	56.35876667	70.83861667	30.31321667	32.77036667	17.12281667	47.07176667	1309.979467	644.8865167	1314.037083	593.3965333	139.6624833	37.62223333	177.5413833	979.1975	38.578	144.5036	1541.96275	443.1078667	358.09345	19.32303333	7.397833333	181.50675	26.7435	55.83158333	16.555	239.0888333	167.7688833	189.0195167	592.3449167	405.8981333	150.79335	369.40635	187.09725	151.5249833	90.1783	283.2847833	581.74775	286.9414167	209.2501	274.2543833	293.4872333	226.7861667	464.5635833	601.78015	344.1431667	125.7484333	215.3956667
4-Chloro-5-sulfamoylanthranilic acid	15080.56398	20273.8661	18472.79715	17354.46835	22156.42422	22469.33263	13872.5034	21891.02163	19121.44668	18120.9069	19428.27438	16308.74565	21458.82593	17951.05672	21008.96523	25362.93023	24598.70893	23112.02793	26018.65565	25250.38038	19352.61005	15877.27212	23853.48092	20732.54875	23539.84108	23877.77813	27608.46513	18184.35662	18708.71655	18327.63527	21703.87975	24658.04283	22116.17805	17745.82145	19507.44263	16190.61875	11573.33787	20561.41735	18998.49138	20509.45697	22233.76005	19507.34322	23233.83082	21028.7413	22775.5764	23687.78478	24033.10127	12685.33802	11717.66897
4-Ethyl-5-methyl-2-propylthiazole	454.5574833	195.6098333	190.1160833	168.5011333	145.3336	109.84695	245.3648833	88.81265	413.5078	352.2922667	496.56765	307.36275	270.8151667	178.0971167	270.8367	285.7281833	110.9564	246.08775	127.83495	128.1996667	241.45495	154.8384	129.1071333	92.63681667	128.0811167	113.2483333	67.34503333	435.9166167	309.10225	280.8424833	332.71625	472.3453833	283.5843833	340.2940667	385.4633333	467.2650333	415.426	394.6766667	438.2207	321.2014167	252.0169333	330.3878333	374.86975	330.85775	367.52595	304.9956333	326.9323833	563.40805	516.0035167
4-ethylphenylsulfate	65.54916667	340.48485	202.3430833	44.89731667	605.17775	61.90993333	93.11828333	314.9512167	4118.299917	538.7898833	47.67935	35.26173333	77.38943333	1843.958417	374.2481667	940.79285	153.10215	124.42835	151.6328167	71.21088333	34.37238333	163.2413167	727.1129333	98.63803333	1026.683883	219.4277167	51.48116667	40.4958	192.8575833	786.9782	446.6455333	196.8088	67.5852	531.7495	211.2264167	1493.286833	103.7539833	258.1077667	571.3490167	656.9201167	230.5257333	145.7433333	77.78981667	1043.502083	173.47525	75.14143333	139.3834	95.66026667	1596.077217
4-Glucosyl gallate	382.5967667	327.71145	299.2268	293.9368	315.02905	347.8356	361.2787833	285.4347667	763.3563667	588.06195	1775.024217	556.3104333	595.3224833	774.7905667	1024.614683	1238.252117	545.9631333	784.10835	753.9553667	525.92795	431.3815	434.7475167	420.4848333	308.3314833	317.3446333	358.7177	333.1972333	2582.43145	2114.647683	1696.329033	1787.91435	2570.475733	1875.87575	3013.047817	2157.5385	1822.1939	2135.610217	2248.377233	3077.299267	1573.015083	1663.502017	2100.8158	2010.974117	2504.457917	2768.08025	1755.205533	2868.858417	1689.710133	2947.1761
4-Hydroxy-(3',4'-dihydroxyphenyl)-valeric acid	555.11315	471.4896333	495.7109833	499.3244333	584.0440833	515.08595	639.21905	656.6063167	549.1587167	618.9279833	808.1972667	626.2923833	761.25605	664.2196667	736.0201	692.11505	687.3527833	529.4769167	539.7306	506.4797333	588.9153167	480.5963833	832.2900167	561.9234333	558.0302	502.4857167	434.9552333	509.9248833	483.9366	514.8062333	519.4773667	704.1782667	536.1183	498.3621	492.8805667	486.2409333	460.4570333	524.24075	601.3218333	548.0031333	535.3835833	690.4378833	602.4114667	548.9344	770.9315333	985.3238	651.8499333	634.1114833	574.1421667
4-Hydroxy-2-oxobutanoic acid	428.14555	55.69705	99.03958333	84.30906667	125.74905	326.7514333	135.14105	172.9506	672.5755667	517.7424667	966.8025333	502.3064333	314.0964333	178.9123833	312.976	412.3356333	190.9617	297.06195	315.3061167	139.6775833	329.9141167	110.9877833	78.4468	561.06045	131.9562667	230.9925333	116.5821167	461.2287167	214.5704667	341.5477	333.577	518.7941667	356.2882	423.0266333	393.6962	351.01365	330.3457333	338.3376667	440.7033667	348.95315	358.38155	357.9761667	354.4945333	285.6606167	405.1920833	314.92345	290.24425	465.1855167	541.3520167
4-Hydroxy-3-Methoxycinnamaldehyde	791.4041667	568.9546	379.8066833	703.4005167	625.0768333	839.5033833	291.0576333	844.8005167	699.6886167	416.5557167	578.6985333	948.7085833	557.206	343.4268667	854.04175	1277.3971	431.5623333	587.7274833	484.5712	299.6771667	473.6502167	452.63345	444.3505	484.1822	656.1186833	384.0841667	545.8298333	1044.504917	624.4037	433.4659167	489.5592167	388.44165	648.9983833	538.318	1051.998833	428.99985	473.0173333	568.5644167	519.0878333	521.7316167	425.8771333	604.5038333	966.6368167	458.9839	802.5333167	422.3914833	1373.696833	679.3084333	1678.931333
4-Hydroxy-5-(dihydroxyphenyl)-valeric acid-O-sulphate	734.4745	28.04538333	20.7928	18.85275	19.3053	37.88925	26.14675	20.26885	36.34238333	22.87226667	18.09593333	17.3117	35.85738333	24.04873333	32.50741667	125.328	57.36705	38.85563333	28.88865	33.2305	23.99891667	16.16906667	25.15788333	25.32111667	20.2657	37.75435	26.57515	627.2756833	150.9136167	44.4033	577.3084167	64.76748333	153.9927667	108.6518333	1347.451517	2057.014533	92.07718333	24.80635	330.5695167	56.28448333	402.1700333	182.0475333	285.24505	145.0841833	22.15896667	66.87145	69.84761667	92.27753333	37.7413
4-Hydroxy-5-(phenyl)-valeric acid-O-sulphate	14.14723333	16.16128333	10.2536	33.33368333	12.20336667	8.989133333	34.0593	11.19533333	24.1042	20.52561667	12.07338333	10.02761667	15.66575	30.3535	16.61558333	65.10291667	43.97558333	129.41955	12.29116667	83.67511667	15.18418333	12.92195	54.77486667	10.6976	43.28706667	24.139	15.8679	20.3119	13.36125	17.56333333	71.15423333	18.3283	25.60603333	172.5211333	28.6278	57.32676667	16.05455	63.43186667	203.485	433.73345	907.8523167	44.81878333	27.52266667	593.4944167	64.10765	26.21966667	29.61866667	20.74713333	27.68763333
4-Hydroxy-6-Methyl-2-Pyrone	462.9294833	457.839	413.65505	448.4819333	462.76205	420.3188333	441.1246167	500.7972667	542.7242	468.5360833	499.04495	467.6457667	512.6052667	478.3496167	478.82045	519.4521667	589.8017167	416.3517333	473.2764667	391.7571333	487.87255	424.5699333	454.16415	473.4315333	411.9974667	448.3831333	400.9644167	494.6807	516.2861667	486.8229167	469.2603667	485.3985167	675.8184167	455.2128667	474.4511167	1019.182983	514.6089833	459.7381833	469.0148833	451.0436	468.8059833	815.7213333	614.04745	574.9884167	473.39595	360.7467	241.3064	537.1733333	498.9508167
4-Hydroxybenzoic acid	446.6662	425.8538667	415.3774833	427.5456167	438.95455	410.0216167	451.9629167	458.7971333	455.1614	449.7335833	445.7555167	447.8157667	415.5318167	443.88765	364.2972667	364.11215	391.2573167	409.6662333	379.5909333	374.5075167	381.35985	377.6362667	374.6712333	386.8381333	397.0559333	373.02315	352.0366333	469.4865667	441.8920167	468.3102667	447.2993167	459.3425667	416.0673333	411.1657333	413.5438	455.81505	442.03185	405.6399167	407.87195	420.4714	417.6167667	452.0652333	411.6388667	436.80755	433.5601333	263.8303	248.7864167	440.10985	446.1048333
4-Hydroxybenzylcyanide	68.04055	75.24381667	63.07265	57.72555	78.30408333	61.83895	55.07613333	84.14018333	57.33658333	68.00516667	74.99926667	60.69493333	72.48753333	57.00416667	115.1759167	100.1257667	106.8010833	114.1646667	345.1283167	583.3380167	292.5902667	67.70873333	59.54048333	73.89963333	149.16475	65.46626667	41.1819	69.91638333	53.63718333	56.74843333	141.0427167	139.6045833	73.22066667	134.0631833	54.75908333	63.27391667	63.55561667	106.42525	67.8057	131.6995667	121.8718333	163.48195	59.18643333	61.7498	109.90945	111.9425833	64.55436667	74.73086667	88.35566667
4'-Hydroxyfenoprofen glucuronide	93.01168333	26.56685	36.8546	15.77345	81.76121667	41.78701667	19.83636667	33.49683333	435.7962333	518.0444167	108.0856	36.02655	70.3098	49.39771667	165.4863167	418.3971833	64.76378333	3618.572083	214.5642333	57.80158333	65.96601667	113.931	194.86245	45.4599	363.1506167	54.15051667	62.30645	59.065	160.4363667	115.4664	729.9499833	640.5962	164.9342333	1053.794867	187.6098167	168.05545	21.28991667	1706.848733	185.4926	296.5911167	170.2150667	50.17356667	1040.184783	339.3962333	113.2207333	59.69456667	49.18795	44.02866667	350.2654167
4'-Hydroxyflavanone	2314.634683	521.1479333	841.7321167	745.1085833	692.23875	680.2145667	536.4508667	1003.127633	5758.519817	2527.807083	3313.688017	2812.119167	1214.548967	492.05975	4436.693633	1982.371483	924.3566	2159.8491	1060.66005	1479.099883	3376.056533	1073.44745	1016.61025	1642.5221	1501.842283	1171.998233	717.4162167	2533.700083	3658.825133	2149.244317	2277.597083	2831.170517	1475.599667	2381.122917	2213.882517	4209.3081	2043.039467	5191.56255	2685.71425	3354.64375	2506.563083	2029.875733	3788.814717	2570.795017	2668.643767	2935.359833	2124.205633	4510.076567	2438.195533
4-Hydroxyquinoline	348.6290667	560.4265167	133.8292833	214.8095667	601.9576	254.9361833	212.9999667	232.7884167	707.98505	430.2539833	602.0082333	210.8657	850.30145	414.3464833	633.7201833	707.83705	619.8633167	247.5786667	713.0525667	578.88445	480.4129333	237.33845	480.4756167	235.6985667	395.4780833	345.2226167	316.0668667	465.3649833	340.8300167	573.74715	318.77115	471.0750667	329.9549333	388.6858833	374.4953333	324.3607833	244.77795	732.8023833	822.4764	367.1125167	370.0437333	433.7189667	678.2936833	610.07395	431.4802667	562.20985	443.0166667	346.8873833	401.9210667
4'-METHOXYFLAVONE	26.48908333	16.93836667	20.78715	14.03843333	39.2351	37.86253333	17.33351667	19.3052	30.80883333	23.63638333	153.07755	17.63106667	31.21793333	33.99503333	49.3605	49.4888	59.99025	48.11921667	67.16105	40.5731	41.67188333	24.41895	33.26136667	31.92615	66.98801667	38.99938333	23.15778333	31.37636667	23.82126667	23.66875	19.55355	52.24243333	21.51936667	38.01188333	24.17266667	25.7266	20.82265	46.32456667	20.06228333	26.35166667	26.43743333	28.8318	30.40121667	26.85251667	32.93871667	33.32821667	21.19063333	22.80378333	22.75
4'-Methyl-(-)-epigallocatechin 3'-glucuronide	88.39473333	9.176616667	24.46733333	16.65863333	20.521	40.0722	13.42726667	16.90415	561.4832833	570.0773833	994.0308167	205.3398333	14.96401667	20.83433333	31.97453333	68.48768333	15.28083333	32.03325	40.41788333	23.12881667	20.44586667	17.573	20.1488	13.54216667	7.560816667	12.06743333	16.03073333	1021.603283	513.4887333	586.84655	581.3041167	1344.870817	581.00475	1615.798983	1011.967117	1099.44115	482.0478	1205.0807	1309.80055	688.9291667	788.9419833	868.0124	1192.72385	1107.2986	1166.44775	1202.415917	1271.065233	799.2939167	1044.546633
4-Nitrophenol	3492.335383	3496.326567	3770.0052	3844.7087	3930.782417	3930.09665	3570.30145	3376.221467	3483.70365	3561.283283	3642.54925	3391.1398	3734.76845	3695.986683	3864.102417	3855.092483	3730.460483	3434.223133	3473.810717	3980.677433	3347.6546	3524.655617	3569.313583	3261.96235	3340.5896	3468.0916	3987.770433	4096.871367	4023.23235	4132.030417	4159.2317	4180.801683	4279.648683	3960.722617	4006.944933	3888.5208	3745.159167	4139.615433	3964.5808	3863.293383	3903.8587	3777.554383	3842.299117	3859.942	3951.49695	6561.830783	5770.0632	3697.569	3704.895017
4'-O-GlcA-7-O-GlcA Apigenin	21.17831667	2.284216667	3.826666667	4.974783333	14.9462	8.705666667	1.743933333	5.1597	535.9619167	47.65228333	14.47693333	6.122666667	4.401366667	3.7233	7.46235	12.91488333	4.591533333	5.930633333	10.23586667	8.9922	5.16565	6.6962	2.4339	8.131666667	2.488033333	10.52181667	5.204616667	5.643633333	26.96363333	8.4259	10.23446667	47.34648333	86.59585	69.10971667	8.608133333	61.83566667	4.686733333	11.11833333	8.83505	52.05365	19.58326667	37.92673333	16.01651667	21.68736667	20.54236667	19.86438333	6.121616667	3.922333333	29.99705
4'-O-Methylhydrangenol	432.8532833	88.91946667	359.6737833	180.7281833	197.1337	246.8440833	97.10731667	169.58885	407.4635333	427.5637167	313.4687167	294.5222333	237.8741	193.0102833	400.5382667	494.6828333	182.02725	221.5232833	1480.947583	628.02565	394.9027333	99.32265	100.6957	451.1108	201.19145	189.7454	81.50438333	330.1903833	425.1873167	530.00025	421.93685	501.7089333	420.2208	417.1038	417.1607	276.6698833	196.30095	442.0884	496.16765	456.66875	406.2889	319.8067333	480.4893833	338.42265	498.7591	410.4569667	367.3816667	202.9967	161.0880333
4-O-alpha-D-Glucopyranuronosyl-D-galactose	6.887533333	3.5308	3.8262	4.783333333	6.505333333	4.686733333	4.687666667	4.202333333	17.6015	9.89455	17.54593333	7.26915	7.557666667	5.165066667	8.609066667	10.373	5.548666667	5.738833333	5.46385	7.380816667	8.418666667	3.4433	4.68685	7.462	4.782983333	3.827016667	2.008766667	8.705666667	13.18418333	10.35933333	26.0285	8.323	26.68878333	15.59273333	6.791866667	24.43363333	7.844666667	14.70265	24.14766667	21.15798333	38.22566667	63.65195	51.61585	35.36155	36.40735	30.791	6.791983333	7.175233333	9.498533333
4-Phenylbutazone	1253.362	25.64215	457.0803167	495.58045	239.7324833	204.4057167	127.5397667	246.5995333	2177.882717	724.5113833	4814.169283	805.1121333	664.0652167	343.03585	1346.907133	4067.62245	372.12975	1017.881283	3279.08355	1134.591633	956.7901167	176.3066	31.26828333	939.1263167	121.22045	489.24505	122.8153	1111.67685	669.7860333	1462.552133	1345.325783	1788.757567	603.27145	1765.24805	652.3693	1208.384383	450.5956	1426.515883	3126.150283	1106.30645	1480.038717	712.2283167	2456.471817	1091.649733	880.55175	2717.66155	1110.438217	749.9631	971.2089667
4-Propanoyl-HT2 toxin	422.5788667	221.0316333	131.3974333	131.9024333	445.3761667	379.9841833	163.5784333	513.2639333	1776.196217	529.4513833	1179.916717	482.8234333	1165.082317	613.7901833	875.0455333	883.3656833	418.6532333	448.1935833	466.9068833	405.2531	639.4539167	223.8184833	410.0764333	389.9272167	324.30785	369.0032333	291.50785	320.2934833	724.8144833	476.7339333	564.96635	624.1356333	431.49735	388.8574	284.6458833	413.2446	317.0598	1355.023867	919.0395833	652.03165	532.0739	577.1027667	727.58895	996.2265333	700.3578667	765.0466167	470.6203167	514.1448833	376.5164833
4-Pyridoxic acid	269.3054833	252.9148167	240.4029333	250.4840333	245.9632333	227.63025	240.9502	240.31185	245.6215333	225.9962667	254.1382333	224.8704667	492.2713667	285.1903833	270.0239667	252.5655333	223.9093667	222.2599667	227.93265	5231.308583	489.6037167	259.8177	239.1256667	230.74685	253.5514667	231.90475	236.1442	320.49555	316.1311167	292.9515	275.87965	326.4254167	281.4401833	334.2857667	282.80765	289.7288333	284.7472667	298.9573	267.3462	277.0089167	246.4471	293.9014667	294.6642667	261.74945	281.68985	271.6730167	275.31375	298.6778333	285.0672833
4-Thialysine	3522.2917	2370.171317	2378.550467	3085.374633	2077.5657	1260.918733	3278.8242	1337.407683	1871.79475	1738.616517	1742.558983	2947.401617	2823.367183	2288.530817	1764.53905	1628.64915	692.3292167	2433.536167	5221.524867	1564.1245	1890.754267	2160.4872	752.3471	989.3558667	921.4268333	712.2605333	1262.255967	2514.522133	1693.350833	1539.993517	1858.173717	1162.236967	1144.161767	1528.459517	1633.7308	4275.6757	4161.77785	1621.00475	1846.119933	1560.694183	1563.363467	1896.98725	1576.1114	1865.547267	1411.364117	1026.425767	628.8031	5198.2149	4320.696433
5-(2-Hydroxyethyl)-4-methylthiazole	9613.341833	387.176	208.8116167	310.4347167	585.6053833	570.5506333	244.7605	315.39165	10579.77057	11606.0951	8918.8477	11442.70785	1154.611517	344.6905333	936.85245	1406.422533	602.3974833	1235.5465	2865.444467	1034.84645	2115.545117	359.1682833	123.09895	788.13795	907.7599333	1804.579267	271.8654833	12525.02758	8530.314283	15970.44515	16052.71923	22882.6825	18232.20735	15417.86057	12474.0648	10057.93943	7596.539883	18352.20732	13476.10518	14167.48863	17077.82495	16343.70158	22439.71165	15069.63048	21862.5442	21034.36543	14964.91467	13486.4702	6212.652817
5-(4-Acetoxybut-1-ynyl)-2,2'-bithiophene	523.0284167	23.7993	59.2686	46.42391667	133.3375	197.5235833	75.2575	69.92546667	1174.611533	652.65175	659.9670333	323.2873	75.37911667	62.09248333	77.3575	160.6550833	86.77578333	81.7797	122.5851167	65.05848333	176.2426667	59.41941667	25.72365	232.5159667	49.16246667	152.8086333	50.77723333	108.9369	101.0640333	109.5045333	145.8541333	217.7092	101.7276167	190.5145667	116.0121333	71.1295	60.57636667	121.1919833	148.5380833	155.4027167	162.8519833	134.3838333	212.9256667	102.74995	188.2221167	105.7564167	68.31651667	70.64101667	65.49031667
5-(4-Hydroxybut-1-ynyl)-2,2'-bithiophene	107.3981667	78.10955	66.96851667	74.3938	158.2469667	75.22933333	62.21281667	509.5781833	153.8007667	95.6793	63.98581667	51.54571667	320.4813667	838.8107	193.4633667	299.6374333	487.6017	82.40621667	351.6729833	441.5301667	394.4893833	98.5827	441.8486167	239.1594	97.30008333	88.08636667	155.66125	252.0759167	151.92335	86.73681667	652.1356	139.2770667	737.2948833	509.7157	121.3625167	937.6739	105.7271833	347.4619167	210.7245	315.8537667	246.0224667	1833.511167	402.4129333	422.0742333	426.2001333	640.0110333	121.1590167	404.79325	148.18535
5(S)-Hpete	21.15038333	22.32895	14.75675	24.02171667	61.3963	24.49296667	21.98206667	26.82188333	30.62086667	70.27855	25.52136667	23.83558333	33.86436667	60.6751	1098.1706	71.74368333	457.1745667	48.54036667	25.3353	21.70408333	31.17095	21.22038333	23.41693333	26.55716667	41.58033333	36.20846667	89.28348333	24.72236667	25.61323333	19.88005	3209.859633	103.5392667	46.10751667	1010.42935	125.3416667	47.19928333	22.62323333	48.94881667	137.51395	21.47483333	160.6904167	25.18308333	31.71396667	211.8463667	32.21843333	23.68983333	18.55291667	27.68161667	27.89555
5,6-DHET	287.8917	494.2423167	187.6730167	504.0254333	412.6620167	774.51515	337.2556667	239.5354667	368.2372667	347.1310833	172.1911167	81.33878333	130.2156833	230.88775	205.6841667	136.85145	164.02505	145.0875833	614.7887833	101.3223167	199.9001167	124.7337167	215.8557333	253.55115	359.5077167	205.4858667	252.0581833	343.6857167	337.8903167	253.6916667	155.8772167	541.9472833	217.2576667	185.8996333	207.1103833	214.4167833	132.1076167	189.8142667	257.7748667	120.6552	194.6738333	313.7989167	158.8429667	281.57495	175.7420667	182.6382167	189.05505	171.41745	250.2736
5,6-Dihydroxyprostaglandin F1a	11513.26535	9309.063583	6155.558467	5982.427733	7849.29035	7482.50215	5988.298783	5391.985233	15092.17307	7970.124583	13490.10462	5514.5364	8524.13245	7418.82145	10092.85507	9115.785333	7378.979417	9198.4523	8220.833567	5420.794183	9862.034867	7103.049483	8011.270067	8382.989083	7565.640333	6545.682267	6613.257733	14259.61923	9602.003367	12065.83648	9097.228917	14136.85255	9698.742167	12135.56118	10610.392	11315.66902	10856.94195	13870.41167	10590.07968	9149.6817	12944.46665	12621.36485	13726.68537	12904.79257	13660.96717	15872.6795	12753.28623	12674.63333	19927.61917
5,7-dihydroxy-2-(4-methoxyphenyl)-3-[3,5,7-trihydroxy-2-(4-hydroxyphenyl)-3,4-dihydro-2H-chromen-6-yl]-2,3-dihydrochromen-4-one	5.475516667	0.580766667	0.674333333	1.459733333	0.923766667	1.803166667	1.26	1.8466	2.6551	2.09335	3.276783333	0.396433333	1.162233333	2.378866667	0.770233333	43.45826667	0.777	2.132433333	1.258833333	1.931766667	0.490933333	1.252	2.1272	1.5589	2.042833333	0.191333333	1.065166667	19.07271667	6.749283333	11.42455	20.00946667	11.4375	27.31553333	47.63826667	11.73393333	86.90295	10.3768	13.01823333	2.5305	16.47833333	28.06346667	22.04118333	32.00795	31.59728333	19.5014	141.7300667	29.35633333	10.2412	2.761866667
5,7-Dimethoxy-4-methylcoumarin	29141.84183	29274.56328	29749.14983	28965.21872	29193.07362	29080.40408	29456.56532	29936.78448	28887.63765	28219.81648	26188.31825	27691.36847	27945.18552	29025.86888	27811.86213	28472.47477	29113.4132	28413.2112	28989.93705	27605.3815	27883.56187	26754.31297	26297.6141	27079.64185	28532.02257	27929.50367	27658.61868	27422.96658	26431.88343	26611.04737	27922.93433	28088.57888	27584.74178	28064.10242	28414.48697	28474.67862	28475.52903	28424.24603	28957.22122	29038.46735	28923.51595	29025.42503	26907.15682	25529.39463	25768.11947	28463.61907	28256.103	28754.9574	28914.40908
5',8,8''-Trihydroxy-3',3'',4',4'',5'',7',7''-heptamethoxy-5,5''-biflavan	106.2275333	0.1064	5.357333333	89.08326667	4.208633333	3.444	7.343933333	22.72921667	254.1516333	118.1326833	105.6790667	80.81648333	26.2362	0.956433333	2.965666667	43.98235	2.4871	33.50871667	10.23505	8.513166667	28.52176667	0.382666667	1	16.08595	3.731233333	3.252666667	0.571433333	33.02243333	21.79856667	39.92133333	26.32386667	23.78743333	21.63538333	32.34	40.78033333	21.9753	7.515033333	106.2868667	164.3765667	74.41395	36.6735	61.65383333	43.03388333	23.72416667	49.5464	45.9399	27.48565	38.7172	27.48226667
5,9,17-hexacosatrienoic acid	11609.72622	20165.21688	10348.66697	8791.2041	17834.95497	15025.32193	12140.83715	11195.8728	36306.40432	23139.06513	40712.3288	19039.49432	19829.25595	12983.27145	19427.66877	17406.83158	14531.0792	18267.99515	16719.36388	11608.45185	17698.49312	15531.84033	14626.90427	12978.30537	13835.6062	10347.08653	13318.65637	25151.31967	15743.87062	39947.27375	22123.54193	26694.85458	32160.35562	18844.75267	22652.39455	21961.29102	34645.08217	21502.29793	27881.9473	12047.48012	19344.5365	24437.89418	34875.93178	25102.1223	34740.54302	26661.6313	20269.35617	31821.58602	43696.00258
5-Acetylamino-6-amino-3-methyluracil	452.4855167	401.2089833	445.6006167	387.9093333	626.0052333	410.4763667	465.1006	424.8569333	453.3584833	519.5629333	446.3769833	481.4372667	421.3153667	435.23985	553.45445	850.0580333	659.6944333	397.7579	372.6573667	415.6158833	614.9408833	442.5837833	466.9502833	775.051	305.4987	332.9947167	304.3555667	463.7711333	682.6145667	483.48925	925.2523833	595.6776167	1331.498917	900.3787833	559.0507167	2263.266133	569.1852167	769.5350333	1194.039817	1044.83915	946.7637667	2952.785	1765.06755	1236.36565	1220.7568	1978.1175	275.5165167	544.91975	567.80775
5a-Dihydrotestosterone sulfate	6596.7805	10402.64165	10100.66507	14198.02338	21231.7851	25441.00288	27055.16583	13156.4334	14981.39442	6343.196567	20799.28942	16833.88503	40008.70753	30798.8629	31360.42747	20711.01457	23963.32147	16389.8426	15531.78347	12526.7543	34974.58997	31555.29272	39974.90895	35549.74262	13432.99145	21186.27702	18767.52763	14534.69747	11305.72267	18349.31065	15489.594	29262.91703	34481.55192	13419.21852	9566.20655	12404.10898	13156.71695	11840.2994	33697.49617	10468.08287	20886.22	21892.90508	33089.1553	14125.94863	40615.08168	39060.04323	10968.30023	34043.1096	26054.04322
5-Formiminotetrahydrofolate	3290.2569	5.774766667	22.66896667	12.33913333	6.7802	22.00158333	17.21996667	42.56118333	347.3939167	115.8737667	788.0655167	377.0185333	122.1542167	42.11461667	142.8957667	369.6992833	42.11896667	205.8371167	75.1209	364.8422667	257.2503333	15.35776667	2.8889	133.2998	20.90806667	51.69705	11.9679	66.42773333	43.44336667	86.81821667	77.99986667	135.1820833	64.88238333	104.4536167	73.99596667	50.01963333	28.76715	112.1951667	207.0825333	104.6066833	107.7755333	180.47915	140.9174667	66.07468333	134.9642	101.7003	58.63443333	50.69036667	137.7028833
5-Formylsalicylic acid	29821.99215	17273.67913	19237.09732	19010.95308	24175.69792	19659.55413	19620.371	18504.51977	26844.26155	29372.86098	28382.69257	32195.4495	20298.8998	21716.18445	20547.23323	22115.73932	22321.73357	21650.1071	26782.86932	24355.53787	16200.70603	30675.03305	27778.32207	29161.38152	19589.63718	29677.33253	31672.72333	23884.019	25518.15938	25345.57785	25560.55058	26000.76303	23016.46262	27753.93198	25495.13078	27240.70947	23709.23735	27895.18878	21134.40903	26147.21933	26913.47898	26243.15498	28624.26245	32553.73542	26152.23583	29843.5827	29137.46758	26675.57642	25226.86205
5-Hydroxy-7,3',4'-trimethoxy-8-methylisoflavone 5-neohesperidoside	178.458	1	0.765333333	1.722	32.25943333	4.3981	5.025666667	0.1911	829.3449833	251.7157667	701.6123167	190.7152667	218.8237833	155.3214333	303.0537667	604.8019167	176.0419833	232.675	163.08755	154.3368833	206.3135	40.81871667	0.669666667	2.294716667	2.391316667	104.4784167	5.478	706.4238667	617.7793	699.79015	661.6714667	717.488	725.5116167	738.7985333	729.8988333	496.8699667	477.72175	726.9275833	786.9194	634.7279667	621.8336167	455.9861667	852.2278833	560.1302	770.2882667	696.4935333	971.4101667	417.6378333	475.6675
5-Hydroxyindole	230.17495	126.1315	158.3832667	144.2672	179.9539167	137.9596	135.7176	147.7841333	273.0888667	240.4333333	191.73135	199.4509	197.73885	256.1351	347.2792333	259.3915333	285.13825	185.2687167	176.81685	16851.76377	1667.281967	771.48475	287.6882167	221.6461833	192.57625	191.4374333	205.9061333	166.4840833	327.9288667	211.8867167	476.6322	260.9945333	189.65815	336.9550333	206.9164667	741.4358	176.02975	334.3668333	212.71175	267.5606333	319.0274667	181.52745	186.07295	683.0274333	306.4397	184.1557	201.6850167	183.6222167	179.5137
5-Hydroxyindole-3-acetic acid	732.0343833	134.6308667	190.2997	219.8050667	361.08965	413.6305	288.8104333	313.2997833	969.8043	806.3469333	995.92795	589.4267333	838.47685	448.10225	611.3169833	587.5937167	372.3834333	557.7624167	448.8550833	514.5779167	601.12755	115.1083667	199.5413833	232.8615	395.881	365.4246333	129.2330167	1624.436717	1079.3345	1417.9398	1295.234833	1956.228767	925.064	1078.152733	1184.24165	781.4288	489.9854167	1900.192533	1946.479983	1345.275917	939.2708833	1004.206867	1333.313983	1005.051483	1462.768833	1449.346867	984.9905333	646.2363333	605.0762833
5-Hydroxyisourate	504.5268167	79.42556667	81.4403	64.75763333	63.783	98.95583333	80.52388333	76.44268333	91.95986667	83.61538333	101.6367	87.31861667	74.90061667	90.9487	66.0302	71.8105	68.6495	60.31911667	67.58595	68.76968333	77.30295	91.12376667	91.6639	62.24235	46.16795	54.2996	48.64735	1690.021917	1818.59395	3974.341433	2576.3927	2548.838883	2377.9771	2274.9089	1708.498233	1197.986317	668.03075	1599.028067	88.27815	1130.1489	1457.598217	1329.9291	1762.66845	1038.865783	1428.9441	1340.32895	993.0507333	792.8952667	99.61518333
5-Hydroxy-thiabendazole	1.355666667	1.407666667	319.8543167	196.9913	5.578	191.6566667	286.9484833	79.50656667	6.252333333	7.836583333	10.98541667	16.28416667	351.0403	71.30735	18.1994	4.46	10.34763333	28.50683333	3.28	12.54805	12.0714	4.892333333	16.20583333	3.126333333	15.189	22.08306667	5.487333333	3.749666667	1	1	2.656	1.314166667	4.122333333	5.395	4.094666667	3.375333333	2.019666667	2.752833333	1	4.189816667	11.5515	1.397166667	2.794333333	2.517666667	2.849666667	3.332266667	1	2.669833333	2.227666667
5-Hydroxytryptophan	69.55015	2.9652	3.25255	7.462	17.8482	20.61771667	7.817333333	11.31633333	403.6373	276.2554167	110.2855	53.0887	80.52876667	101.17975	165.9916833	448.3071	38.77455	92.0259	220.8946333	44.41321667	113.52915	21.14876667	12.49428333	37.5358	18.09718333	41.08966667	7.6531	200.9317667	94.55106667	129.5821333	91.03861667	565.24605	109.7103333	226.1888	324.0027667	157.585	104.7106167	863.47455	309.84265	160.63645	118.3248	135.2482667	300.0978667	172.0562667	190.8668	177.1938667	221.4392	246.2899	291.8134
5-L-Glutamyl-taurine	3378.046	118.6346833	340.5505167	326.28975	757.84415	1259.891883	543.7003333	408.4772167	8253.775117	4377.534133	4254.823983	2075.157333	695.56495	568.2671333	859.34855	2771.895233	650.90365	824.6629833	781.7072333	471.0994	1241.70165	449.0187333	128.4178333	1752.533417	327.9196	1015.48375	287.1597	1109.89105	3970.706233	1467.29385	1520.15065	1661.65665	1123.787517	1461.363267	869.7213667	762.6312	567.7208333	1143.726583	1391.66665	1326.448417	1202.796283	898.35165	3910.0033	1205.375433	3104.36415	949.0692667	1023.245833	1219.904467	983.5519667
5-Megastigmen-7-yne-3,9-diol 9-glucoside	626.5096333	5.027866667	19.3269	411.2137	248.9776167	202.6335667	56.85205	100.0360333	5101.75885	1131.99005	11559.6207	2999.751483	920.7099667	87.26746667	877.8087833	4340.090217	90.07303333	863.4310333	767.4701167	349.8107667	1192.845217	61.21785	7.480433333	241.8986	21.42466667	299.2549667	19.92645	2949.7135	802.2118667	3430.239667	1949.926233	1118.125983	617.7486167	1113.999483	1826.761683	1972.1782	1190.518767	2154.2409	3469.476767	1755.331617	1762.034533	2448.2386	4339.129033	1654.9953	2347.730083	2495.435833	1746.757333	2452.126567	1130.315617
5-Oxo-D-proline	54330.00338	721.1120167	11838.22217	8316.97975	7643.949133	18037.50593	1736.6591	12431.35097	119168.2185	71034.8541	261921.9672	52207.65065	39864.78442	3827.28605	208278.9255	137706.0301	27303.86403	125100.8775	21312.2322	90080.97823	83098.87013	37640.30738	4477.425867	36311.36858	20138.77108	34084.90963	6685.617833	127616.5776	83657.30972	105819.3722	93918.363	125197.8893	92596.72913	106485.5575	94101.04255	121449.9573	100005.827	126941.3292	148794.7838	84736.79163	91809.82502	84293.92558	141775.2502	104204.7609	130691.3313	126381.05	122586.2498	124221.7651	160906.5145
5-Phosphoribosylamine	485.9868833	17.8585	21.28546667	15.12578333	14.69513333	12.30463333	19.90688333	21.56493333	39.94196667	75.26863333	19.51201667	88.14391667	28.43586667	35.81626667	28.06585	27.03753333	25.69848333	15.42566667	19.87895	23.59853333	25.01903333	20.9572	12.0798	18.5899	18.09071667	13.88895	12.25593333	774.3732	437.6975833	1075.5072	946.8793667	1708.645933	715.2767667	1572.02325	676.4184167	681.9373	495.5101667	1354.398767	247.0903667	871.1997667	1099.590567	1028.676767	1634.9618	832.5606833	1352.74805	1277.435083	866.4475833	970.8086833	47.83766667
5S-Hydroperoxy-18R-HEPE	10807.70837	23862.23853	9655.277033	30363.21277	30756.5475	55041.43535	17991.24315	27017.0693	29501.79025	8102.288117	9868.6768	3713.885767	6989.6163	3998.044533	9000.483383	8847.9676	5635.944283	13955.46952	14712.49968	5478.6408	15795.84295	9869.605	13947.78665	35048.58385	25575.6977	18785.37027	13782.11863	5281.048367	5055.696817	8436.091967	4134.607033	6524.24195	5084.28005	4764.2645	4782.750183	4061.7449	4762.163833	4778.760183	5687.013233	3485.681267	4987.31955	4572.488983	4920.098733	4990.6849	5949.3478	6611.107117	4683.1473	5273.28135	8601.362883
5alpha-Androstan-3alpha,17beta-diol disulfate	13.25998333	12.28596667	18.9911	9.816033333	45.92655	30.15291667	21.12408333	56.32878333	22.3885	27.8036	96.29858333	41.57493333	109.5849333	95.87951667	91.2304	86.6315	190.5950833	50.43051667	78.42455	133.7528833	95.10371667	15.46838333	81.71715	57.87625	117.1046333	47.52466667	19.7404	1.519666667	2.130333333	3.02395	3.689983333	17.02808333	1.936433333	10.4927	4.067	2.546616667	2.323766667	7.096966667	37.26215	3.87275	5.131933333	13.91795	11.4497	14.2414	20.13841667	24.89516667	4.454333333	10.45753333	21.52173333
5beta-CHOLANIC ACID-3alpha;, 12alpha;-DIOL N-(2-SULPHOETHYL)-AMIDE	24.95931667	10.84093333	8.8358	11.84775	11.4262	17.88005	8.933083333	9.575983333	501.5728	2905.940317	30.41528333	156.49275	13.64313333	19.20533333	12.79576667	17.27121667	14.1022	9.11415	11.35975	6.73635	19.25713333	9.174466667	9.748483333	12.19883333	41.45908333	12.36105	10.50691667	122.4590667	106.0427667	200.0938167	228.5304	886.8486	38.08985	116.0309667	36.01931667	635.3673833	54.23845	1383.12485	2449.373333	123.7416167	218.5222	138.5854333	679.0499667	508.52475	152.2186	72.51543333	152.63395	41.20258333	11950.08332
6-(2-Methoxyvinyl)benzo[1,3]dioxole-5-carboxylic acid	222060.53	217838.5425	226480.6457	225044.7671	219127.8958	222398.9538	218375.6268	220712.9294	227492.6845	320924.4921	322041.5317	297174.3126	268388.8904	245884.2247	239719.027	232099.1936	224964.8296	226245.6859	224212.7347	227558.6191	234152.4921	385547.7503	370714.8184	352143.2582	328454.764	292284.8588	279150.2234	196945.8983	199864.1495	201494.7651	205607.2828	206421.5087	205369.3014	205901.1872	205761.7086	205379.5565	202034.9382	206288.0663	207603.4743	207079.7086	215351.1982	352559.8264	373873.8931	380844.6904	364490.8639	277669.3292	264063.3555	254390.461	243717.8444
6,7-Dimethyl-8-(D-ribityl)lumazine	3493.53385	51.26666667	29.35356667	27.55165	58.02881667	37.9892	54.67161667	32.60996667	719.21965	392.63425	195.1806833	428.6767333	80.86406667	39.09521667	68.57045	161.13065	64.89291667	74.76258333	331.8985	351.2412667	214.5809333	38.02931667	17.33106667	76.14098333	59.57433333	84.63558333	58.33055	148.1131333	94.67836667	99.58975	175.2433667	345.1486333	160.13675	310.3700833	234.2983167	73.32521667	92.02806667	289.8362167	451.4516667	183.9084667	182.29875	193.3029	79.919	164.48435	220.0173833	66.26758333	221.6877333	83.53053333	125.61145
6-{[5,7-dihydroxy-2-(4-hydroxy-3-methoxyphenyl)-4-oxo-4H-chromen-3-yl]oxy}-3,4,5-trihydroxyoxane-2-carboxylic acid	14.93403333	13.16606667	15.2171	11.23161667	17.0744	20.89023333	12.29736667	23.72151667	20.60901667	28.31696667	26.31895	14.03068333	25.03285	12.94475	26.28893333	42.42366667	73.50126667	35.14376667	19.10416667	26.22048333	21.16243333	15.39288333	22.78068333	18.67196667	24.6804	20.30758333	29.18358333	27.02011667	63.7021	19.73801667	41.31085	21.81693333	637.7483167	33.09223333	189.4109833	301.7100667	19.25483333	69.94315	24.15875	28.65435	34.14028333	1130.70015	120.0607	259.9074833	42.33846667	391.6663667	36.30808333	20.7214	17.60736667
6-Deoxocastasterone	1897.047733	3347.348667	2644.039667	2524.683133	6038.60965	4442.170017	4170.295383	2368.9037	4016.780217	3642.8596	3247.729483	2515.999867	3455.682633	3812.450183	2219.631183	2587.589233	4482.30625	3479.958367	4187.499567	2438.09115	3392.973517	3224.521083	3032.801783	3270.945083	3624.808717	2382.588467	3652.1733	3062.3698	2404.227183	3610.224617	3243.56815	2601.111967	4479.001667	3388.7475	3023.2382	3106.084483	2806.412	2769.56165	4519.92355	2319.64275	3240.712883	3309.18695	4204.102517	2569.733283	4703.270967	3454.334317	2323.690383	3065.246783	3393.985133
6-Deoxohomodolichosterone	363.0405333	1392.860717	788.9415	1134.4193	1572.4353	1510.826767	1693.818467	986.8677	861.2951167	913.2953833	745.6791	580.2122333	648.8645667	951.0898833	640.3799167	739.7784833	1093.069783	999.8152333	826.1891	625.6639333	994.6845833	1027.1847	1091.098167	969.0523833	1137.83875	636.3079833	1111.585283	636.34655	442.3946833	852.25925	725.5161333	621.7254167	1242.58585	804.0939667	658.2793167	690.9851833	646.6548667	496.2214833	966.0047333	462.6303667	774.7410167	675.8863167	1029.362067	614.21585	949.98025	801.66115	575.93935	635.2488	885.8321
6-Ethylchenodeoxycholic acid	12373.90395	23772.3877	13643.37647	10996.348	19243.59405	15966.83385	13577.55872	13395.41265	35558.8594	20174.90105	33283.77643	16171.5422	23023.50177	16755.86835	22636.39622	22531.27485	18192.04215	23406.37197	26969.37775	14240.37545	23941.32747	17906.07963	17588.4399	16266.19108	16358.01408	13842.92668	16541.43877	19580.51543	14215.6858	37680.67428	16511.21242	21659.00742	23743.8779	14937.36447	18736.6924	17941.70397	22277.40868	19240.13173	24700.26093	11085.47077	19090.69265	19689.4471	24463.62533	21001.98833	26399.86917	25602.7011	17324.90375	24244.43745	38982.7821
6-Hydroxy-3,5a,9-trimethyl-3a,4,5,5a,6,7,9a,9b-octahydronaphtho[1,2-b]furan-2(3H)-one	7724.659567	7674.129283	7320.98515	7739.303117	7476.2169	6782.951	7369.062317	7103.2558	7229.392817	6927.3732	7083.194867	7505.9884	9130.064183	9289.919017	8710.405917	7129.793117	7122.753	7325.912817	7174.866283	7389.719383	7547.47465	7186.72885	7201.329383	6815.634567	7226.297183	6843.231817	6817.722767	8233.860417	7973.339733	7729.81305	7684.269267	7743.790983	6835.8147	8009.474717	8013.02285	7886.749717	8030.699417	7632.437633	7844.2362	6877.474083	7361.390667	7390.291083	7185.085	7377.206433	7217.654067	5427.877517	8026.47245	7656.841917	7661.057533
6'-Hydroxyangolensin	73.20333333	2.097433333	3.686433333	5.452183333	6.884616667	9.85215	4.192883333	5.407966667	217.6881667	59.83535	96.77481667	38.14481667	10.90495	7.2695	13.48701667	58.45228333	4.396466667	12.43678333	23.68141667	10.13973333	28.83526667	2.1028	3.6477	6.600766667	5.090633333	6.6948	4.16675	73.96951667	21.88778333	83.14845	61.83055	71.31568333	24.79243333	68.75531667	35.12586667	73.7445	31.40715	75.45285	130.3382833	56.80811667	27.9538	46.88235	86.05738333	30.91578333	114.7079833	95.10786667	78.72528333	67.84975	33.784
6-Hydroxymelatonin glucuronide	105.1518	27.04511667	54.16731667	44.53413333	97.70688333	77.94645	40.67825	138.9244833	285.4919667	178.5502333	285.2637833	268.6730667	815.0325	152.3496167	184.22305	237.4211833	104.7636167	126.1609833	160.1671833	387.7909	772.3841667	59.32031667	57.90985	89.09336667	193.8767667	95.68895	62.35885	114.1832	143.2261167	200.9842167	135.5683333	96.33441667	134.4665667	182.9055	359.4972	80.09251667	51.15275	634.2795833	244.7229833	101.1329833	115.3669667	127.1186333	170.8384167	245.2846167	234.5419333	151.1644	452.1992667	257.1322	180.94155
6-Hydroxynicotinic acid	1426.56895	1440.448067	1460.94275	1608.436717	1461.218933	1647.57165	1540.261033	1422.477433	1430.9555	1541.450383	1362.000067	1455.4216	1449.4624	1535.27465	1508.675233	1521.481517	1425.2514	1420.1066	1314.4477	1615.6625	1343.3212	1661.109083	1436.154183	1455.22375	1393.019417	1345.495517	1341.24205	1638.64915	1606.404933	1738.250917	1622.10495	1666.9232	1746.3246	1629.160217	1607.78885	1559.830517	1525.854467	1721.058333	1807.330533	1645.135917	1621.541517	1505.202033	1588.658633	1576.154167	1578.099333	2717.19735	2647.509467	1514.703233	1644.787983
6-Keto-prostaglandin f1alpha	47.0107	1037.215417	154.61005	1866.237467	1085.683367	2040.827933	596.7490667	578.1199833	128.9598333	58.70445	54.64441667	23.36016667	92.46715	132.0770833	106.5862833	139.8512333	141.3635	73.54973333	149.7422833	57.74245	169.01705	131.6535667	436.19435	494.5898167	459.3079667	282.7599333	229.9026833	21.54845	18.40393333	24.50735	20.87131667	30.25598333	22.10401667	18.26825	15.05116667	17.55133333	15.06913333	23.3779	36.078	17.24345	17.05421667	18.47358333	21.20148333	13.86676667	28.59558333	30.53605	16.52576667	20.44711667	33.88245
6-Methylquinoline	4592.198783	1739.513783	1780.126517	1531.701917	1841.46975	1726.403333	1785.267683	1707.12475	1888.032017	1859.237767	2279.48	2213.206733	1745.4202	1641.84965	1688.709917	1485.834233	1605.554483	1884.238917	15390.80542	3809.8123	2166.372267	4520.821917	2376.193767	2001.0683	1787.280667	1701.710683	2586.183217	2519.24405	2726.23195	1903.477067	2573.65625	2475.678167	2553.880733	2472.37355	2505.15175	2786.071217	2435.732033	2485.57795	2546.595683	2250.381617	2333.05465	2265.64	1942.007167	3018.3467	2385.405217	2614.141667	2295.8292	2183.379883	1921.900083
6-O-Oleuropeoylsucrose	43.66976667	1	0.7651	1.243666667	7.134	62.9211	10.19533333	7.831	180.2983	337.1886833	113.5683	97.59991667	62.50496667	112.8864333	113.1905167	130.5091667	49.2271	91.91445	47.81248333	15.10016667	45.54326667	1.626333333	0.380566667	40.93566667	4.974083333	102.6586667	1.05315	204.13115	259.1122167	219.6477333	196.9722333	373.8926833	266.4684333	392.4069333	157.17225	173.0661333	156.8959167	255.8762833	268.993	259.9246	294.41485	216.0676833	132.34955	188.1237667	245.6046167	154.6693333	186.3831333	47.1243	149.7004333
6-Phosphogluconic acid	86.22511667	10.45136667	11.011	15.82151667	19.29958333	12.90098333	17.9677	26.6964	28.92126667	22.25963333	11.29118333	11.19111667	21.72441667	41.74055	25.34543333	32.29111667	14.10646667	30.1026	18.98761667	15.8589	15.20355	13.5436	28.36703333	17.25523333	16.13806667	16.65656667	17.83518333	229.2717	76.60156667	28.29598333	88.4399	52.86406667	31.20108333	98.62436667	673.9080667	59.4406	44.95368333	115.5435333	85.45813333	103.8232	99.8434	70.1821	581.6347667	74.08501667	85.81588333	133.0052167	34.44913333	28.18583333	25.2016
6-Sialyllactose	1132.410283	1.452266667	33.66518333	83.027	54.25165	131.5197	127.08145	102.7799	723.2638167	491.5952667	1576.313083	881.2868167	324.52605	83.10546667	137.1567	510.5730667	76.13591667	487.03145	1403.870883	559.5458	456.1423667	46.06871667	6.544533333	367.1661	93.04835	98.65943333	23.87876667	489.5899	287.69525	360.25705	416.12065	885.6537833	343.3699667	499.1958167	333.1929167	312.7584333	227.0943333	897.0758333	944.7663167	552.71075	380.65405	549.3715833	530.1139167	300.2800667	549.8926	661.4794333	282.0614	340.6911333	378.9464667
6-Thiourate	108.78335	36.65233333	289.5904333	1755.874117	129.5102833	38.01891667	40.8658	306.1067167	53.15921667	41.27308333	37.343	458.2806833	75.82188333	250.5532833	86.39186667	48.79535	66.40095	426.3825333	52.63955	37.69953333	30.85608333	31.2886	35.14326667	29.5985	859.6313333	92.62461667	612.23685	38.4397	38.91966667	44.86741667	264.0209167	50.90418333	39.26898333	273.4295333	55.38715	43.47971667	47.54695	56.36705	48.47061667	53.81796667	41.66645	44.41818333	45.56471667	43.9854	42.90266667	29.50703333	41.17646667	41.46663333	43.28768333
6alpha-Hydroxy-castasterone	24608.6793	37677.51095	22110.3953	31346.4581	36100.20857	35009.1221	19114.03713	31788.0089	44361.99527	23541.18528	53616.94138	24983.09398	33367.05485	21382.43845	25641.41158	27044.55538	27010.60332	33034.9739	28223.1942	15928.95748	35409.3946	25147.85677	21015.59042	24582.92293	47411.91192	20947.1522	24252.96687	40609.22685	31611.20258	47174.52902	41419.45713	47126.11923	44036.12555	45922.35818	40290.0406	39304.15983	47696.71763	41612.40137	28774.75067	30201.3867	44876.49773	44502.36872	55470.54723	36848.72472	50788.33822	48446.01322	38317.70758	47543.32852	49310.28797
7-(2-Hydroxyethyl)theophyline	697.7062	466.2791	480.7935667	531.0902167	557.71945	387.5620833	609.001	379.7691	539.3564667	536.29825	716.9067667	655.51585	597.7549167	521.1847667	504.8545833	530.0971	282.2965667	560.6598667	323.8087	331.0015833	446.2379833	396.2988833	218.5220833	260.3437167	263.5234833	325.1528	274.1590333	584.6172	460.6014833	511.0488333	502.93635	399.21655	448.4836333	450.0713167	497.9387833	713.7233	708.8680833	465.2746333	448.38705	457.5611667	475.3842	467.1371667	419.5008167	435.3678667	454.9605167	361.0666833	318.1354833	806.7249	733.7307667
7,8-Dihydro-7,8-dihydroxykynurenate	25112.21212	26534.39668	24814.89218	25333.2919	25805.879	25952.12537	25757.57778	25699.70895	26222.00677	35608.93288	37835.3641	34822.22387	31159.00813	28979.79217	28269.56938	26580.75755	26726.7139	26265.51617	26755.68722	25551.87195	27128.4386	44794.60478	44473.70995	39818.13507	37976.50428	34301.31482	32348.1954	23458.12038	23492.40568	23679.88855	23761.66448	23979.83927	23513.67325	23511.20875	23813.01205	24026.49332	23764.54512	23944.57297	23607.51405	25143.77075	24538.42272	40101.6234	43601.13078	44141.5616	41588.01955	32988.02287	31285.67502	29268.72323	27942.69753
7',8'-Dihydro-8'-hydroxycitraniaxanthin	64.22871667	105.7639333	135.6942	342.4187833	479.1644667	578.4857833	176.8885	136.7568833	43.18656667	202.0073833	76	30.21015	592.0818167	1178.2594	1708.06855	331.6496667	614.21695	546.3163667	408.5224167	122.75785	375.9552667	776.5110833	939.372	489.8928333	635.35215	473.2772833	995.3936167	340.2640667	147.1587667	309.0152667	361.02175	446.8904	282.32245	797.14245	267.5698667	374.1734667	108.33435	188.5773167	128.0820667	254.9071833	515.6431167	386.9695833	761.7182167	274.5655	211.45465	422.6548	75.24498333	230.7577	563.0174333
7,8-Dihydroneopterin	86.87863333	10.17578333	18.58245	16.53631667	22.49136667	28.38396667	19.66481667	21.01781667	346.9276667	170.2990833	562.1210167	172.3910167	118.26965	71.27605	291.0153167	495.8907833	41.03896667	104.6164667	322.3893333	112.7377167	153.8268833	23.00395	5.244283333	83.1059	14.90591667	56.94696667	9.941283333	122.8113167	94.13651667	161.6400833	136.9395833	169.1312167	77.3632	115.4529667	111.9760667	115.4159833	60.02016667	166.52515	245.7261	99.18573333	111.0561667	82.78845	160.2856833	120.96555	145.0761667	162.2271833	187.9789833	82.96083333	121.99405
7,8-Dihydroyangonin	83.33615	14.63501667	14.87966667	17.41851667	16.45466667	17.87565	18.8725	17.68681667	265.4970667	81.59125	49.31108333	34.45051667	20.58106667	20.23846667	16.64436667	24.22925	17.18873333	18.52433333	20.12791667	13.01043333	25.85546667	15.94783333	14.71633333	15.87938333	19.63213333	15.617	15.56516667	58.00791667	48.80005	78.05293333	297.9285833	113.1034333	61.77116667	71.67575	41.15333333	62.58633333	38.89776667	53.90153333	56.93065	61.49843333	34.96551667	80.85001667	71.55505	48.51368333	58.67946667	36.68925	91.46715	98.6366	50.35431667
7-[(6-Hydroxy-3,7-dimethyl-2,7-octadienyl)oxy]-2H-1-benzopyran-2-one	186.8792333	194.9782833	273.7645833	466.9496333	433.8733333	297.1362	256.3626833	1466.64265	269.6311	224.7000167	506.4352167	772.0749167	774.0102333	103.35935	338.8075833	159.7243667	190.0516667	437.4194167	92.18605	77.31413333	563.6547	258.9004833	101.7853333	243.8466	305.9500667	114.82275	245.8976667	223.3179333	214.0417833	267.8351333	334.3786167	363.9108333	313.07955	299.2298667	335.9499333	350.62995	179.6261	511.5644167	612.6087	202.1638667	344.28605	301.0248833	345.0008333	281.5057	364.3316333	335.6912833	299.9630833	302.7833667	340.4699333
7-[2-TRIFLUOROMETHYL-4-(2-HYDROXYPHENYL)-1,3-DIOXAN-cis-5-YL]-HEPT-5Z-ENOIC ACID	18.4981	1.6002	1.530433333	4.113316667	4.113783333	6.163433333	2.783666667	3.256866667	170.8797833	27.69428333	53.33738333	15.82006667	5.937633333	2.497833333	5.5482	17.2613	3.922566667	5.263883333	14.9577	7.5684	12.1006	4.1139	3.05865	4.238683333	3.061333333	3.637666667	1.918466667	23.98693333	9.315216667	41.81655	32.9504	22.4831	12.1079	31.7267	19.36538333	18.2753	11.3265	43.38535	95.70713333	25.26613333	12.62376667	30.71935	32.84195	19.89213333	31.1012	31.73275	34.26753333	54.3803	15.86838333
7-Hydroxy-6-(methoxyacetyl)-2,2-dimethyl-2H-1-benzopyran	347.5296833	143.3834	123.1109	121.9918167	115.2311833	126.42395	128.3476	130.89695	152.2175833	128.3386833	194.9139833	119.64235	126.2358167	117.3633167	100.6803333	116.6045667	112.2018167	103.4943167	1702.788167	276.0162667	204.8898833	114.1479	112.2038833	119.5349167	129.43745	111.9152333	108.3798833	124.5322333	122.1313333	125.56885	127.9794833	115.5113667	119.84405	124.1642833	126.2702333	131.4359167	136.6678	138.2530833	127.51255	136.42215	112.4410167	128.8537667	131.05995	138.9535	129.1425833	71.03698333	67.78501667	147.0442333	139.1186667
7-hydroxy-6-methoxy-8-[(2S,3R,4S,5S,6R)-3,4,5-trihydroxy-6-(hydroxymethyl)oxan-2-yl]oxychromen-2-one	711970.4732	610789.1644	669149.0579	651520.2484	578674.4408	706655.3799	613253.9869	635643.1083	585886.0501	795405.9981	798924.1371	734772.129	727937.8466	612915.9248	621191.1089	721014.9149	704034.5721	775930.7182	760525.1838	723968.8688	737952.3431	657446.3121	634381.4343	641907.0535	808236.4818	596951.1738	773150.7919	763209.5793	588752.0386	553639.8737	562812.4773	560875.9298	651307.7531	743901.1384	638741.3923	694538.1261	589707.8854	656598.2823	605877.7886	841207.7189	833528.7189	634579.6589	771644.1754	724210.6041	739923.6809	860589.6737	853281.7829	693594.8883	648274.1061
7-Hydroxy-8-O-methylaloin B	207.0077167	47.60646667	68.25855	65.27746667	91.9258	50.73798333	54.28163333	39.13196667	379.9931333	251.1347167	241.3404333	223.6513833	124.7476	60.92628333	95.05765	77.67283333	45.34443333	70.64193333	43.41723333	34.7333	59.32296667	104.21115	93.18715	137.5722167	52.818	42.75663333	70.08911667	251.6046	185.0063833	223.8379333	318.1681167	290.3886	303.5611333	364.77235	168.64605	346.2062667	188.5393333	222.0918667	264.72695	266.8515833	310.46425	236.4182833	326.26545	299.9948833	308.6018	386.8493667	329.5258167	212.9672667	199.9873167
7-Ketodeoxycholic acid	1732.1808	2480.569167	2282.09915	2874.57895	2817.013	2132.19035	1718.224017	1358.4582	2204.4021	1939.44595	2583.384317	1462.6628	2995.184533	2436.6687	4705.795567	4250.234183	2324.43695	4196.4287	5273.63435	2054.287633	3795.64595	2505.0074	3013.872617	3681.87635	2408.232617	2440.113983	2052.409483	2082.454717	1386.509333	2449.538633	1372.3729	2185.887833	2068.889133	1815.899567	1661.653933	1880.648867	1628.3323	1829.06095	2460.800083	1451.3387	2009.5084	2102.57175	1922.37285	2267.171517	1860.2838	2855.078	1864.90575	1891.957717	2806.0125
7beta,12alpha-Dihydroxy-5alpha-cholan-24-oic acid	1241.0025	2036.308117	1363.702133	1384.045933	2400.7876	2308.833733	2240.8596	1201.22445	1602.7245	1333.284583	1421.381267	921.1329167	1780.4719	1855.883017	786.8451333	1246.452467	2024.4438	1727.8231	1779.00775	995.8394833	1891.731567	1312.506733	1428.6418	1674.835217	1723.701217	1314.14755	1734.02865	1082.846533	874.1214	906.0070333	1039.960567	1360.610817	1257.5235	1193.921383	1084.871267	955.0552833	668.4765833	920.4419	1371.815683	1011.408567	1525.7962	1361.2392	1204.1074	726.7946167	1818.413417	2567.4077	888.7922	1071.686683	1438.251717
8(R)-HPODE	1041.068917	1189.790867	424.4246	1226.014317	1924.230383	913.2445333	519.7378667	774.2502833	1164.843367	1335.115967	1238.356283	516.9143	981.1033167	1248.73665	500.5340667	1161.4596	1984.0031	637.55265	1345.79955	607.6197667	2987.667167	846.9036	1497.88765	678.54385	924.00275	1496.42975	1125.733617	967.5231833	627.6866	1316.46265	554.4599667	851.24135	979.1446667	780.2064333	779.36215	639.4457	739.56045	742.5275833	1045.605833	628.3443333	527.2325	658.6860667	651.2518	1018.488867	891.3858	518.0465667	558.0702667	688.7093333	949.37555
8-[2-(3,4-dihydroxy-2,5-dimethoxyoxolan-3-yl)ethyl]-4a,7,8-trimethylspiro[2,3,5,6,7,8a-hexahydro-1H-naphthalene-4,2'-oxirane]-2,3-diol	30935.0104	29575.85065	24928.38068	36128.41343	40433.44998	52401.1095	35786.17567	31136.79543	54355.53865	36784.5271	95459.78062	20885.78212	45567.56743	47525.49767	46387.43388	55861.65635	58527.66283	45736.72052	43809.78255	34778.46318	71680.6323	52362.24803	62963.63618	46913.43617	60415.8027	57884.7581	33266.21565	22210.12092	18182.55617	22055.72498	25328.70348	30128.32967	20780.67497	35461.19098	21148.78107	23303.03345	31187.05412	33481.63122	40793.05053	26295.79707	28721.36903	26852.57662	28911.3336	21830.67072	32992.13272	27482.5958	24925.29237	26855.42165	44835.46622
8-Angeloylegelolide	52.29766667	6.35915	5.260966667	10.23575	7.46095	7.557083333	7.556733333	7.461183333	97.41588333	49.44575	70.3823	36.90121667	18.84081667	20.33483333	98.69225	135.74475	12.72308333	32.40978333	31.5973	16.28048333	22.9811	7.4613	3.479233333	15.79573333	6.938283333	13.8845	4.0684	61.06001667	150.6262667	62.92171667	1119.771033	170.0218333	59.95975	505.2616333	85.20216667	44.02471667	31.51358333	60.83865	79.87401667	54.2992	92.82388333	53.30318333	145.10945	52.25385	123.3605167	59.73158333	52.11456667	47.69431667	48.82708333
8-Daucene-2,4,6-triol, O-(4-Hydroxybenzoyl), 2-Ac; (1S,3R,3aS,4S,8aR)-1-Acetoxy-3-hydroxy-3-isopropyl-6,8a-dimethyl-1,2,3,3a,4,5,8,8a-octahydro-4-azulenyl 4-hydroxybenzoate	717.8036667	295.4445667	76.86383333	272.8311833	813.1667167	1061.480567	286.3996833	151.2583167	626.6559167	359.5278	934.1088333	333.7143667	805.5561667	218.0242667	264.4526667	318.5068667	318.6960167	364.2770167	303.2864167	71.9577	1277.701483	395.1050667	270.2917167	304.6122667	694.19935	233.3540667	350.33755	241.3144333	125.8180167	178.8233	336.0525	332.296	291.461	363.329	101.7468333	478.7655167	230.6899167	299.4959333	519.5335	203.9147167	354.7403	208.1160167	481.9404667	2096.4196	399.92535	532.16915	382.13835	193.7398667	292.97395
8-Hexanoylneosolaniol	82.80678333	48.41631667	19.45946667	14.53095	75.10151667	25.36101667	6.0812	44.48503333	248.6744667	222.2882333	230.6684	99.79696667	149.3329	34.71678333	81.53296667	261.9835	45.10573333	67.49088333	94.95958333	38.49025	171.6054167	34.2445	34.83733333	33.79588333	57.92888333	59.7384	22.94398333	103.2162833	73.17811667	47.47175	88.93978333	201.4131	270.7243333	100.77215	71.66436667	186.4111833	191.7671	272.6793167	158.1429833	100.4472	83.63415	74.68421667	148.2322833	181.7732667	270.7534333	134.0860333	233.7496167	134.54215	96.58421667
8-Hydroxy-3,9-dimethoxypterocarpan	407.1942167	44.341	40.19316667	50.75405	70.5134	53.25815	62.63028333	29.68096667	1434.780833	716.19505	2596.2506	482.2822667	356.94955	180.3583833	548.34795	1807.436733	140.0248833	337.0238167	147.3775	223.5356833	325.58815	61.498	27.64025	56.26158333	31.67606667	152.0708333	26.4011	1799.234667	1181.880017	1925.88035	1489.802667	2067.10475	1421.926567	1936.9615	1982.94135	1343.013167	1062.2395	2103.446167	2451.369333	1573.041583	2271.172733	1418.868717	2688.0237	1689.6074	2117.016817	2097.4036	3327.095267	1461.190433	1304.449133
8-hydroxy-6-methoxy-7-[(2S,3R,4S,5S,6R)-3,4,5-trihydroxy-6-(hydroxymethyl)oxan-2-yl]oxychromen-2-one	47342.44638	38604.64698	40183.90617	53006.03878	50919.90517	54655.83125	49626.97212	38601.48373	39301.97853	55821.2812	60203.11582	55632.68623	40260.44332	56427.08397	63747.38897	58783.98473	52495.18005	65524.68032	63875.09675	66836.8491	58663.66485	44049.50128	44771.68787	51060.6027	40458.27742	52403.09105	50967.68517	35843.05295	42716.41852	48749.70967	45590.07128	39967.11568	40562.81587	40356.89345	48997.16962	62412.37187	46112.90322	48706.6985	41485.41257	49339.93002	41553.35088	44875.09537	49552.32883	49699.61547	44287.84467	59834.56557	49669.63427	54978.7466	48418.08455
8-Hydroxygalangin 7-methyl ether 8-butyrate	32081.90493	36784.1126	71861.318	38142.09512	33783.41265	27932.48163	27122.485	44168.43993	35436.07518	29136.59538	35583.07355	34084.38597	31663.16022	33696.38152	31745.09988	31769.24252	33949.108	25536.00493	25267.38092	22172.20337	25550.86368	33667.89642	31368.95768	29448.41395	32351.39328	33363.66248	27745.86418	25913.33003	30580.26137	36501.0865	34189.13312	35979.11378	30409.90593	25299.95848	29939.6797	28203.7337	33226.54503	35631.95532	33143.51527	29263.01552	33108.68667	34699.15838	29922.95248	30729.06558	25685.29108	34077.9348	27684.00352	28830.72833	31391.23233
8-Methyl-6-nonenoic acid	9917.563783	11420.87263	9752.525467	10253.92802	10467.25462	9567.287733	9741.495	10035.19857	13360.89073	10482.82792	12643.72755	10484.3977	12305.456	9930.120817	10002.05445	10158.44905	10006.51982	11733.21662	10512.1938	10170.16015	10151.5519	10407.92757	10866.03545	10369.99192	10410.91048	10077.19278	11138.41422	8516.425233	8454.498517	10015.41068	9007.450067	9311.590167	9332.92355	8546.242767	9174.8201	9076.287633	9386.781333	8707.273633	9507.86775	8343.503333	8436.917283	9005.202733	10481.27155	10329.34035	10849.80358	9654.684917	8868.690233	9555.887467	11403.26832
9(10)-EpOME	1678.62575	3640.9435	1623.666983	4103.4759	4646.7428	3097.412367	1397.699533	1960.603967	2197.295517	1864.5904	850.3696333	985.3029	1150.462617	1870.30205	863.4200667	1901.079567	1972.521483	1025.574983	2894.282717	1009.6611	2208.710867	1765.811317	1824.334133	2452.424417	3292.603983	2393.766633	3828.8281	855.7633667	696.3359167	1055.764333	791.9812333	1000.265283	1190.362833	1007.241617	1157.974183	930.51685	1212.01675	720.6590833	1448.409683	795.7644	672.7381	1061.91695	902.1562333	866.8674333	1115.376817	714.0673	569.4794167	1123.1117	1176.86895
9(S)-HETE	2910.682583	5122.467	2374.279017	4555.0346	4599.691283	6748.255283	3699.821217	3103.105867	2905.365917	1486.942233	449.15265	375.6731	882.92035	1810.047733	1067.557617	666.2558667	932.3896333	1015.5805	2558.982867	503.9913667	1545.030533	1277.8876	3987.058333	4910.548717	3892.104067	2713.725267	2355.502717	1484.7344	1213.6333	704.2879	1442.1551	1255.827017	984.85995	1586.819883	1536.378967	1239.615567	1061.765283	679.71215	1814.02185	821.7021	1069.240467	1126.681717	680.20565	1144.812417	2253.5508	1876.29505	1280.554783	220.85955	1175.853417
9(S)-HPODE	500.5414167	1137.9126	333.65035	625.6413667	1593.122217	513.7005333	264.9143667	679.44065	655.7262667	884.7512	389.5831	514.4829167	688.7291167	796.4299	271.4032333	1410.18795	1279.022383	368.52	939.0505667	323.0656	1632.2269	801.2026833	763.4104167	453.8017333	519.04225	959.7238167	1501.666117	426.80665	244.8915	558.0000333	346.6538	466.6057833	540.7399333	562.8341833	492.7745833	468.4549333	592.75695	278.79075	790.55255	301.0812167	255.3609833	475.0347833	388.4433833	376.9982667	533.1278333	293.3104333	219.0887833	346.8186	552.5425167
9,11,15-Trihydroxy-prosta-5,13-dien-1-oic acid	5598.611683	8654.624783	4450.102017	7478.426967	7109.658883	11180.54383	3826.16555	5840.2651	14202.40012	4964.46075	8123.44055	3088.854967	5052.613017	3591.650617	7511.4148	5893.241667	4864.92105	7744.623833	8261.55695	3719.73825	7086.916783	5076.096267	6027.997367	10371.53415	8747.607417	5437.358517	5047.480767	3974.842933	3366.094617	5800.295567	3201.631267	4423.2667	4263.7485	2971.871367	3164.898767	3241.87135	2932.978483	3712.378783	4709.433033	2277.759517	3430.03695	3653.58285	3544.6504	4627.195383	3796.652483	4901.393083	3824.863567	4526.424033	7568.70845
9,12,13-TriHOME	40.12686667	52.96566667	31.1564	111.8589167	108.2473333	119.42025	69.66651667	48.2822	75.39918333	88.25211667	171.0158167	60.24946667	48.79703333	102.8583167	54.7708	102.1112	144.21875	52.8514	58.19263333	34.53715	121.07605	68.69491667	75.00838333	72.25075	54.28596667	69.44005	95.70423333	86.52455	54.04113333	95.538	51.50693333	84.1691	78.6483	124.6552833	45.63213333	67.73986667	69.27868333	72.07465	77.98975	55.66301667	92.32826667	60.4744	92.70493333	64.70645	102.8978167	56.25465	59.80236667	57.99251667	68.76961667
9a-Acetoxy-7b-hydroxy-3-(hydroxymethyl)-1,1,6,8-tetramethyl-5-oxo-1a,1b,4,4a,5,7a,7b,8,9,9a-decahydro-1H-cyclopropa[3,4]benzo[1,2-e]azulen-9-yl (2E)-2-methyl-2-butenoate	206.2690333	647.7462	105.4163667	141.6577167	290.0816167	617.7925833	237.9213	449.5118833	379.1335167	186.0139667	1058.242383	21.36761667	2623.1073	1003.676917	816.1338333	3852.98035	618.9026667	282.0942833	2944.51055	633.8564833	2107.68255	202.2497	767.7371333	1881.04145	514.9644833	611.8234	359.8570167	190.5854167	87.60663333	505.3532333	66.40125	773.1705167	70.69485	177.8990333	36.26096667	274.2049333	54.93151667	143.0892333	428.1656333	73.13368333	134.6589667	1777.71315	722.1208	207.1089167	521.6798333	33.277	53.25106667	41.33658333	129.9056667
9-OxoODE	15065.09897	35768.8135	19162.69023	39053.54615	35183.51658	45795.45813	19273.25205	38464.74703	35311.6284	22013.99682	30158.47303	14546.42827	19824.6724	20107.16243	21023.99558	23635.21892	25461.72038	20123.38892	22649.63157	13710.19923	36494.37005	20302.25802	23942.07587	22239.48405	28576.5403	23514.53118	21439.59722	16661.10608	14209.88135	27776.77943	15078.14407	22530.86143	22115.61515	15147.51458	15932.82943	16433.83613	19838.73007	16568.56247	19786.263	12219.39457	14759.0147	17525.8681	20443.79252	20206.27925	21775.6209	20420.67408	14764.22703	21820.083	33812.24165
Abu-Trp-OH	122.7902167	1.110666667	2.7321	3.5392	6.5023	6.12185	4.693383333	4.592233333	210.7964333	76.92861667	217.4484667	67.49978333	19.06313333	10.3306	22.13696667	81.45308333	12.43573333	20.51285	72.2993	57.29721667	37.57941667	6.584666667	1.5477	23.09573333	7.905333333	19.38765	4.2056	142.1454	69.57396667	98.3916	96.56938333	166.6534667	76.6802	138.4582	70.13156667	68.19398333	35.9539	145.2557833	304.6276833	143.1813	107.3934833	168.3336833	136.2285333	81.25056667	149.7793167	152.7795833	82.68053333	83.81685	59.56988333
Ac2PIM1 38:1	53.72988333	61.11983333	22.17533333	96.90871667	111.4108667	85.11466667	55.07038333	57.11783333	102.5147333	82.99233333	103.7505667	28.77583333	63.49933333	60.4655	28.89293333	55.8325	83.657	37.37216667	45.4648	15.87716667	100.1836667	43.43966667	36.17638333	63.74566667	56.1912	16.28183333	46.05801667	57.42645	63.19428333	59.6305	53.9504	60.8025	45.75021667	85.44095	63.83676667	73.02643333	44.9165	120.0467	125.0023333	66.24665	96.22491667	61.41806667	95.9692	75.10315	72.19376667	88.64133333	49.60916667	55.69486667	105.4178
Acesulfame-K	0.398766667	1	0.774666667	1.26875	50.67416667	1.003333333	1.072516667	0.972533333	0.599666667	4.605666667	0.198333333	1.1711	2.8415	1.079166667	93.94781667	2.359233333	1.978666667	0.196233333	0.389666667	2.927633333	1	33.72171667	4666.473383	508.77395	37.47016667	9.368566667	2.912666667	0.615666667	0.987	1.444833333	2.265433333	0.783766667	1.591266667	1.2012	1.281	1.19	0.5901	1.372	0.425	1.588766667	0.9968	0.800333333	1.310216667	3.7464	0.595	1.281833333	10.40661667	4.146333333	9.573166667
Acetaminophen glucuronide	20.61905	5.274983333	17.2901	11.73966667	13.15836667	12.91641667	7.240883333	91.01886667	56.79283333	21.79573333	20.28051667	24.32878333	15.54336667	10.86465	16.95928333	16.23455	12.15511667	10.6594	119.44025	1530.3275	248.21135	20.40523333	14.06083333	22.16663333	27.56428333	15.54108333	6.942666667	19.16246667	29.5155	35.90408333	30.94856667	35.28321667	28.25376667	35.78533333	24.26045	13.99558333	9.029233333	19.73593333	27.6546	28.27583333	19.99081667	23.14076667	24.93913333	19.30211667	34.3993	22.42418333	19.63611667	10.75405	13.18431667
Acetylchloline Chloride	2355.6834	5865.174917	3761.28395	4436.8933	5776.261317	6241.690283	4295.137183	5791.72235	4983.864117	2490.430617	3498.425333	1942.4822	2775.630217	2600.5344	2797.4183	2883.737117	2335.74135	3126.068233	4545.4812	2682.815633	3907.451617	3325.411583	4414.804217	5660.095667	4286.537533	4274.6958	3997.827067	2861.947083	2358.751667	3423.603033	2130.81005	2962.1092	3113.3525	2024.375433	2291.505317	2357.306267	3054.04565	2232.544117	2738.500033	1924.316817	2097.512267	2631.755217	2864.61555	2667.698183	3201.081767	2556.414667	1999.505183	2681.11075	3706.48385
Acetyleugenol	267.57565	212.0685167	223.4232167	244.7786667	246.2761333	243.9993167	235.5015667	250.3728833	242.7607	202.5157333	231.1589	243.777	216.4582167	211.4272833	217.9442667	219.58675	201.7472167	210.9514667	209.9039333	440.5353833	216.8974167	201.4461167	206.0227667	207.9766667	227.8113167	202.7543667	215.7290167	276.7933	230.7769	281.98935	249.5605	278.8436667	275.0310333	351.3336	296.2793167	235.5425167	271.55315	275.9751	254.9883833	253.2586	226.8944667	253.2103167	230.9418	244.39605	277.8306833	180.1172333	178.54265	263.927	298.0487
Acetylglycine	4.042266667	4.547083333	3.2921	5.132866667	3.1955	5.225266667	6.647316667	3.098433333	4.357383333	3.098433333	5.6231	5.6147	2.187533333	3.571866667	1.459733333	3.30015	3.098433333	2.323766667	4.215	404.3939167	22.17356667	4.3463	1.8445	2.132666667	2.306233333	3.554333333	2.0335	3.291866667	4.162316667	2.760066667	3.585166667	2.633166667	3.2039	2.345	4.0942	3.389866667	4.243166667	2.427133333	3.008366667	2.615316667	3.391033333	3.58225	2.8175	3.8731	2.810033333	1.742766667	3.4853	6.874933333	4.457633333
Ac-Ser-Asp-Lys-Pro-OH	339.7791167	0.191333333	0.382666667	0.76545	0.669666667	2.582766667	0.191333333	0.382666667	55.91733333	27.3755	49.8595	51.07583333	5.092266667	2.774333333	7.724533333	21.11333333	1.626333333	6.247033333	9.992183333	26.61155	19.41076667	0.669666667	0.191333333	2.678666667	0.956666667	1.722	0.191333333	19.69753333	13.19233333	15.40701667	19.80176667	23.3782	14.90468333	31.19286667	20.52083333	15.58316667	10.10856667	21.02198333	26.59396667	22.5348	16.66463333	18.21596667	12.27133333	17.43616667	17.94533333	37.5985	17.1505	8.732833333	14.84
AG-82	172.7097167	143.094	292.1755833	153.6887	369.42395	2437.556733	558.0770333	362.2769833	227.9338333	405.8964167	146.2605833	137.5073833	516.5752667	2163.9823	1644.655983	454.7710333	1226.844383	567.8917833	1245.899767	827.8091833	554.0342833	256.34925	278.3073	973.0539167	523.6961	1110.129333	386.9107	139.4510333	288.2791667	288.09115	284.5421667	208.4941833	216.9438	258.1086833	318.2268	117.77145	127.4539833	186.8431333	209.5458833	218.2999833	222.29735	232.7280667	164.4998	180.93635	212.1168833	198.73545	167.2379333	99.6595	143.8546333
a-L-Arabinofuranosyl-(1->2)-[a-D-mannopyranosyl-(1->6)]-D-mannose	424.25365	0.244533333	0.956666667	1.721883333	1.145433333	1.625866667	0.382666667	0.956433333	386.5809	94.69591667	152.0490167	137.9962167	4.878766667	1.148	4.783566667	40.06173333	1.339333333	5.451366667	28.32326667	75.3055	21.75663333	1.3391	0.4368	5.170433333	1.147766667	2.009233333	2.402983333	45.55608333	26.05631667	33.68348333	35.7829	122.2041833	45.72331667	86.45621667	53.12461667	29.27231667	24.33975	64.04885	133.689	34.8794	42.84333333	55.6743	36.60746667	49.28703333	98.1796	152.1426667	82.45183333	8.32195	31.75705
Ala-trp	175.1091	1	22.755	147.7772833	104.76855	441.115	140.0901333	126.1982333	225.6526333	216.966	459.05535	586.2001833	465.2066667	328.9156667	554.9119833	595.97945	222.1926667	537.2396667	487.38265	285.90215	262.3151	77.74966667	0.191566667	399.6478667	75.90466667	529.2612333	25.39833333	504.3909167	602.7518	487.8629667	367.6677167	472.9860833	529.0163	479.9672167	545.8816167	287.35105	417.0605333	385.0322667	284.56925	533.5968333	541.3212667	432.2660667	366.7810833	617.5301667	439.6686667	454.6978333	382.3466	222.9851833	295.04235
Alendronic acid	102.1135	6.34575	7.008716667	10.84233333	21.07871667	25.42933333	12.62915	17.68021667	112.3905	86.3022	92.89575	49.07946667	21.05363333	18.03943333	39.31763333	42.83838333	38.45661667	25.15893333	30.36211667	36.47533333	26.12671667	7.835883333	8.897	36.63431667	27.5393	27.61206667	5.166233333	163.6616	285.67435	158.6180167	124.8642	153.71255	126.0529	152.6921667	195.0792667	89.69701667	49.63625	90.77713333	74.75453333	117.1970333	86.09045	208.83035	109.3263833	107.7913	808.5332	113.8292333	81.0335	108.7143833	44.81121667
Alisol A	12437.08808	18712.9918	11676.49447	9696.351133	18189.20992	15249.88785	10634.67958	9998.566667	25722.4621	14191.24005	27681.76322	12314.50998	20807.99213	14582.39195	15355.7788	17308.24595	13920.72723	17647.23168	17619.91387	9059.9106	22787.3941	26542.303	15073.17253	15797.53653	16041.35073	14454.38847	13471.01748	16682.3822	12492.42303	20245.59735	11330.22012	17052.56103	20579.07905	17479.2144	15501.00578	16634.13573	13359.323	16744.12427	15809.97437	9003.450983	17100.75565	17357.78028	17540.05462	18333.15068	17215.73947	33291.20423	15191.92785	20317.58757	32122.3895
Allantoin	124.8157	76.05821667	86.95535	119.55205	140.6177667	474.9978167	131.2173667	261.4429	413.1602833	223.36675	556.9840167	166.6050833	186.6328167	136.4845	173.6388333	350.5591333	120.5967167	677.3594833	178.2407833	148.111	285.6456167	93.91991667	104.12595	247.0971	177.3455667	107.5534667	77.9564	135.7935333	136.561	163.4017	185.6614667	270.7425167	138.4277167	301.4887833	158.5152167	135.8133333	140.9226333	293.1532167	270.20075	191.2241167	172.6722333	213.6640333	277.9791167	115.4787167	183.5360667	525.6288333	134.6848833	153.8323667	172.1252333
All-cis-4,7,10,13,16-docosapentaenoic acid	8.583333333	136.2846333	357.1191833	255.6194833	185.9715167	288.9568833	144.0903333	96.2683	161.1932667	107.26215	433.36535	147.5025167	548.2118167	611.1786833	854.0003167	429.82395	212.3051	820.1034	982.4750167	1019.115267	318.3305	176.25505	159.92195	1260.3728	656.31335	1085.074467	244.7741667	141.53375	290.0436833	218.0243667	221.4572	85.4713	230.5008667	78.81521667	148.5107333	77.74631667	135.4429667	38.00138333	231.3083167	215.2357667	98.1695	254.8868333	273.74795	34.81976667	214.5750667	25.94565	37.86811667	190.2853333	118.4717667
Alprenolol	660.2293833	452.63125	505.6966333	407.33055	300.6307167	308.9554667	402.7280167	420.0832333	543.87265	541.2469833	373.1866167	690.544	395.4657333	473.6116	289.84835	244.6392167	370.4723167	304.6078167	223.096	276.3290667	345.2131833	226.7942667	201.3358667	137.9671667	257.26	205.9234833	220.9329	607.0628	689.3631167	661.02765	574.4604833	593.85155	582.7745167	562.3935333	587.1583667	608.7828167	572.3343	580.6189667	325.1165333	599.6005833	641.1697667	572.5441667	621.4097	691.5630333	589.5927333	654.2201667	595.99165	610.9852833	487.6240167
Alteramide B	284.0349333	595.66665	590.3750667	431.8348333	813.9079	531.2458	309.2264833	414.8239667	1440.273267	601.7443667	1449.141567	380.77215	1261.479433	575.03235	2609.415967	2382.116767	801.56515	1964.800017	1794.736567	1170.221783	1323.421517	1326.921417	1048.322483	1969.789417	767.6187667	2463.643583	577.22965	424.1598333	195.0148	493.4440667	253.90585	405.8468	434.0908667	289.7112833	248.3741	388.9858333	296.7054167	423.2861167	543.5466333	262.3742333	319.6984333	506.01705	454.08795	420.5071	368.4339	694.5602667	382.5223667	309.3734167	1386.773483
AMC Arachidonoyl Amide	70.83515	3.435166667	1.9695	3.4255	6.493716667	9.046966667	3.704166667	4.9232	12.44933333	37.67483333	17.64503333	9.413116667	6.583033333	9.367066667	9.32675	15.7951	6.825	7.532983333	9.59245	5.481583333	6.154233333	6.578266667	9.224083333	8.440333333	13.12176667	7.6177	5.147566667	271.6377	98.09728333	262.4707333	294.8202333	215.8931	80.21918333	473.1582833	267.4280833	346.39715	59.18581667	140.5727833	178.25355	185.75895	501.6665333	475.7111833	670.9513833	290.61795	457.3088	353.3359333	77.1119	430.13955	18.93523333
Androsterone glucuronide	958.1780167	2040.520483	1181.273167	920.1919667	4711.241967	2745.11815	952.43665	2243.754233	2411.888467	1660.94165	1431.83465	1456.94735	3927.311933	3174.044333	8264.74625	4127.813167	3005.10725	2241.3975	2813.7387	863.7242167	8303.472233	3873.70205	3675.27	2991.082367	2192.304867	3634.06865	2912.046967	643.4100667	838.0139333	1266.355233	2525.055683	1624.669667	3998.053167	1369.481383	782.1976167	1730.97605	1288.0751	2859.255883	1962.516067	2087.492867	1531.8094	1222.044517	2023.549417	1737.349033	3207.117967	3169.302867	1921.426	2504.925983	1945.361817
Anhydrorhodovibrin	4776.191717	8752.204883	4218.483933	4131.449317	6675.959967	5215.759133	5808.7624	5770.647583	17677.93165	9686.52125	12581.06213	8618.9801	7271.693833	8498.609183	7616.98635	9818.44165	7022.5674	7527.806	6468.926783	7394.116867	7806.917733	5793.63545	6869.325867	4334.961267	8064.1074	5325.9386	6144.304983	9689.683783	5734.826167	14333.01568	6682.554933	9564.367583	10498.70998	6410.413433	7696.093317	7669.212683	12442.86803	7141.189183	17331.92295	5129.934417	7740.505917	9310.6608	9951.755117	8633.59275	13632.17505	9512.450267	7040.609967	8700.150517	12945.68255
Antimycin A1	117.59905	0.574	0.574233333	0.574	12.33936667	4.973266667	4.113316667	1.912866667	57.64971667	276.26045	19.76008333	65.39311667	8.530666667	61.84838333	130.58375	211.5069667	12.8309	46.57441667	130.91375	16.98145	65.6434	11.08018333	3.635333333	3.831916667	6.313766667	13.07431667	1.2439	46.28713333	55.76383333	43.21726667	58.21448333	316.8549333	47.78503333	51.7281	34.93193333	80.5701	28.78048333	74.63338333	104.1018667	140.8748833	22.98313333	122.30725	18.69343333	19.21338333	17.271	6.781233333	35.98831667	144.0846333	66.06653333
Apigenin 7-sulfate	377.7024833	54.94413333	216.6540333	56.86191667	1302.33695	60.53096667	114.5256667	29.11496667	601.37055	213.6026	27.06518333	20.52908333	312.3131667	29.7128	78.2633	326.6497333	54.57053333	34.2404	66.41593333	40.2359	63.86905	97.5702	343.6698833	79.12485	52.78716667	154.85285	47.27103333	54.60621667	186.8121	52.63531667	33.77491667	87.76486667	349.2728667	187.7751	78.97821667	120.6885333	48.00098333	148.0757333	47.04618333	48.15978333	62.03451667	174.6110167	82.83988333	145.1688167	58.57083333	56.64525	25.40006667	85.94861667	320.3496167
Apiole	226123.0167	220170.226	215258.5232	214488.2879	238995.7295	209640.8481	217711.5868	213571.755	221596.9673	255022.1348	324987.3723	328082.1793	281324.8595	266750.708	269779.6936	228878.537	241092.1691	218155.7697	224915.7396	218183.934	225004.4972	393679.1808	363117.1443	391077.9182	329287.9191	307979.473	288431.2001	185873.877	195313.9262	192090.083	192931.7705	206562.2148	192527.0659	209043.7633	195246.1299	198483.205	201177.2722	206312.3727	195501.415	202981.3419	198768.8005	229170.6692	354125.67	403016.9055	363050.3193	297588.3146	273152.108	262565.6646	247057.1077
Arachidonic acid	5172.143817	12723.14987	6156.071283	8691.320267	10320.48867	6531.738567	5971.8909	6802.9368	9891.3231	7245.478583	3551.543233	4296.024667	5930.891617	10592.48167	8448.823617	7696.92875	8150.4731	4760.677583	11469.71882	6231.110783	9552.277117	7703.0506	14334.01968	8306.93975	10650.71485	11409.82278	10958.46	5163.165483	4492.830367	5393.521517	5828.093583	3783.361283	6016.093783	5497.01835	5700.540417	7963.029117	6998.178617	3585.13725	9189.805067	3330.623933	3008.40875	5562.0318	7794.9785	4512.122533	6499.9749	7621.698833	3380.37445	5542.660267	8223.774633
Archangelicin	22.83105	70.36196667	16.32318333	47.25173333	166.7608167	77.12736667	39.11015	53.53238333	49.77851667	69.54785	125.8094167	31.99288333	97.67105	71.4556	63.05098333	65.96341667	22.3487	22.07378333	104.7898167	65.10596667	192.73155	23.00565	69.50655	66.20818333	34.5878	71.23636667	93.3065	25.5876	11.28341667	16.29586667	24.2812	31.64798333	23.64	17.29288333	8.658066667	18.03935	24.761	18.11686667	45.31916667	13.34468333	13.55326667	20.68951667	33.80863333	16.41275	55.74998333	26.84048333	13.3496	26.96428333	22.7587
Argininosuccinic acid	127.6771667	10.23015	20.0337	38.45828333	47.23153333	78.01891667	35.88643333	62.51813333	1713.58845	1242.61445	613.1094667	247.5458	56.09058333	37.58216667	54.13381667	117.92865	44.44073333	64.5553	73.23896667	38.50921667	80.8529	20.04818333	7.874183333	36.44155	25.481	44.86586667	15.54816667	209.5073667	376.5932167	248.5772833	179.14855	369.0439833	161.8048833	674.86945	244.0515833	124.2513333	132.6926333	376.89125	898.33285	760.5124	329.2555	274.5535	473.6827	182.2907333	279.50795	303.87325	132.59225	138.58325	200.4699667
Arginyl-Asparagine	150.79135	7.847233333	13.37023333	17.38283333	32.50545	82.70696667	29.41638333	20.83018333	385.1792167	293.9129667	458.4647333	105.2005333	60.911	44.7178	73.65831667	369.9131833	30.62866667	65.80161667	72.27781667	23.77986667	153.5866833	24.61006667	5.0722	42.37318333	16.89986667	39.78423333	8.0451	307.1755833	124.4485667	436.6074333	257.95505	220.03015	126.9526833	377.3123833	295.7562667	387.9081833	231.8157333	375.22965	579.87305	337.7342667	311.9759167	370.5957333	720.7723833	156.7824667	462.8738	448.2748167	421.0594	334.5744333	137.0428
Aripiprazole	1934.473433	0.926333333	8.991966667	8.937183333	17.32805	51.54666667	14.104	19.49146667	273.6364	168.0445333	220.2208333	430.1343667	62.78793333	20.19886667	82.7506	229.2971833	30.18826667	83.2549	224.2909667	512.6732833	182.0495	15.01885	2.0069	103.8434667	16.61785	41.09683333	13.87085	83.85046667	80.26538333	80.51611667	90.99605	119.7362	74.24656667	143.1549	89.06708333	74.26701667	39.92733333	91.18696667	128.0688333	71.74615	72.04895	73.97056667	70.27085	72.29693333	76.23601667	145.1798167	128.5353667	31.52853333	23.13668333
Aristolindiquinone	16.44803333	8.420666667	8.018	14.88988333	11.44083333	12.01206667	5.535	8.76225	11.4675	12.17361667	23.25543333	33.94758333	22.68433333	15.69903333	14.10451667	23.94898333	42.48726667	18.0679	20.5858	24.63906667	24.71343333	25.30808333	25.23205	14.525	23.9403	14.41693333	19.9943	27.09346667	69.10588333	86.45821667	3151.532167	116.6366667	717.3938333	232.6262167	65.80068333	663.1391167	39.99311667	197.5001667	194.8496833	594.1589667	749.7594667	929.3270667	936.0291	1136.6546	32.33113333	685.8326667	29.913	91.19273333	20.87766667
Armillane	2.487333333	0.191333333	0.382666667	0.382433333	15.1818	2.363866667	1.626333333	1.344	166.0235667	4.072666667	24.18566667	0.41	3.073933333	0.874666667	1.339333333	14.0716	1.340033333	1.0521	3.458933333	1.246933333	3.171	1	0.648	0.191333333	0.963083333	3.061333333	0.191333333	11.7574	1.054666667	4.237333333	4.1454	4.273083333	1	0.6699	2.311166667	5.373433333	1.052566667	2.6978	22.66591667	1.056766667	1.435	2.89205	9.396016667	1.440833333	11.0407	11.08388333	8.724583333	9.470766667	5.342983333
Armillaridin	22.44235	36.70715	12.92701667	26.06415	101.3136167	98.71948333	19.4859	29.8304	6.900833333	6.176683333	25.04985	7.404133333	138.96215	22.5674	21.40938333	37.56661667	80.3811	10.95885	203.7746667	53.00475	65.25183333	47.90015	51.14176667	56.73	10.3439	26.37983333	128.8418167	367.6504167	91.45698333	88.67506667	196.45955	151.6334333	316.7050167	154.48455	159.8595833	58.52066667	83.48398333	101.74315	342.7918833	16.29676667	29.21448333	50.11566667	15.10015	37.44316667	133.3435	13.2745	5.479433333	2.87	9.166733333
Armillarilin	7.316033333	4.067233333	4.163366667	4.739933333	8.546766667	15.30041667	2.74715	6.852033333	5.890266667	8.514683333	43.62766667	8.55225	15.67545	181.1550833	72.63701667	24.97565	23.04843333	12.69415	13.92105	6.681266667	16.17513333	8.987916667	7.78625	10.34295	28.83348333	9.14245	12.69765	6.373	5.176633333	4.771116667	406.9050667	44.18891667	5.035566667	112.4985	7.568633333	5.861766667	3.423866667	1089.995767	82.1495	4.723116667	7.138866667	9.9798	17.83483333	15.9009	14.73766667	7.137116667	4.936	5.362166667	10.48355
Artemidinol	822.9562667	195.18405	196.1443	265.2534	329.7721833	247.8080667	211.2184667	243.0371833	1290.928983	1413.565083	1905.8451	584.1494333	275.5699167	220.0310167	229.52615	672.4490833	424.43285	297.1903833	372.97095	209.3338833	739.7140167	245.4303167	217.3629	232.4250667	221.3827667	300.0227833	242.1591167	891.8983167	956.3065	1136.156483	620.8199833	1654.655317	1740.96825	1191.416067	1807.419383	1475.25715	1608.167217	714.5113833	1327.691183	854.8143333	533.7366667	953.9404333	739.4466333	765.8108833	1133.867017	911.3010667	351.51715	639.9453833	1189.0334
Artonin D	1873.828717	3.967366667	39.63063333	23.28706667	13.1664	65.02716667	32.79885	52.78333333	800.0175	582.0814667	1624.13795	1185.357617	137.7733167	53.89126667	100.32625	139.7292	30.61331667	111.9695333	79.7889	168.2423167	469.0339833	22.19723333	3.549933333	323.3995333	27.13128333	36.11733333	8.7015	128.2335333	106.4927167	236.20255	202.6726667	1038.166867	252.3759	350.46475	152.8105167	106.6797667	55.72461667	351.1698	317.8991833	604.5770167	504.4003833	663.4304667	659.1196667	143.6616	242.2296	198.4777	149.2933167	159.3271	231.6320167
Aryl sulfate	2599.341283	6948.6159	12111.84523	10823.40837	10614.84495	10722.55212	6243.036783	1529.004983	3213.880417	8387.681083	5729.448533	1515.274967	12278.85708	4544.644767	18560.80438	20722.29737	9381.50035	5385.945483	9325.440933	11063.68507	9200.05715	16805.34598	12199.83228	4784.196417	3562.40945	12535.35587	12967.61693	22503.52128	3896.488133	9946.20535	2728.331	20179.32517	10188.73657	8244.555083	5280.658317	10625.14463	19817.95105	4712.474733	5439.301583	6385.05785	2781.786017	9053.1588	3007.728767	1709.5006	6533.105917	2088.704817	3094.67515	30458.26862	10224.78658
Ascorbate	180.95725	59.40265	80.12133333	93.22991667	67.67133333	67.41563333	85.94676667	68.87093333	501.1749667	164.3587167	696.96415	169.9175667	137.4325667	146.2557667	217.1286333	259.81415	104.4061	157.14925	630.1552333	268.4038667	139.437	81.50223333	53.91348333	96.76751667	61.521	77.60073333	56.54471667	350.3393167	393.70225	335.0684	972.20025	521.96535	399.56845	695.0245	386.0905333	199.3865333	299.1472167	392.6799833	785.8166167	232.2091833	349.5765167	555.1240167	246.3804833	936.13575	974.7611167	383.03025	585.24985	226.1283333	301.9335833
Ascorbic acid-2-sulfate	301.7461333	53.20771667	79.8797	76.11865	111.2568333	153.77425	87.30883333	117.8570833	893.2071167	385.2080667	970.2243667	295.47385	127.4735667	126.4	157.1882833	390.2041833	161.1464	190.9075833	335.3189667	225.5584167	223.7268667	91.03998333	67.1357	184.0184667	109.70475	161.3778333	102.9463833	628.7039833	481.1342667	516.7050667	758.4637	494.1245	505.63225	590.8477	558.1317167	541.8217667	404.4367333	687.2688833	852.7609833	417.3879333	471.4946	448.0498333	466.43455	482.1348333	586.56575	406.7454	714.9904333	217.3122833	280.8319
Asparaginyl-Aspartic acid	53.39325	2.009466667	7.8435	7.844083333	8.1312	38.5782	10.23621667	12.05295	199.8815833	108.5652667	310.0407167	152.9308167	32.325	18.9274	32.10588333	73.27788333	19.41986667	33.27515	27.17636667	19.56143333	52.56881667	11.5745	2.053566667	65.30733333	10.23435	23.60278333	7.655433333	138.2393	145.4038	113.3900833	166.462	355.78885	133.2076667	319.72985	161.6488	108.6178333	54.91111667	135.6087167	233.0883167	240.5431	322.5525667	269.01705	196.1318833	143.0770167	197.0139167	157.9113333	113.4928333	60.88581667	112.7265833
Asparaginyl-Leucine	81.48505	4.602733333	8.6602	11.38386667	116.6906167	87.61688333	20.58003333	14.52605	121.5213667	61.85896667	72.95201667	31.21596667	22.44323333	6.601233333	53.10613333	68.55405	9.08775	24.28786667	76.69248333	22.98653333	183.8595333	13.33878333	6.683	32.50866667	36.94276667	22.41566667	7.3661	116.9488167	18.58605	98.98906667	179.4264333	46.97846667	15.98473333	122.41675	283.8646333	141.47375	37.97936667	89.9572	263.6622167	42.30591667	32.03111667	83.90948333	97.84493333	27.66785	168.64145	196.0415167	217.1049167	83.51056667	20.68405
Asparaginyl-Serine	229.9075167	7.278366667	22.58573333	20.51308333	67.16613333	220.6414333	40.32963333	34.54853333	725.27515	434.1807667	488.4390333	142.03995	79.5284	72.45763333	160.3421333	478.9457333	65.02156667	111.9183167	202.7746833	81.15465	351.2457167	45.90065	9.348966667	132.2388333	26.3599	80.55623333	20.35148333	505.0031833	185.1631833	558.6404	593.2610167	313.4568833	182.2006333	627.96495	507.4766167	801.2905167	265.5949667	513.3829667	1050.751767	438.9718167	308.6514167	826.77385	790.2244667	204.57215	750.0903333	941.69965	699.3760167	593.2019167	147.05835
Asparaginyl-Threonine	100.5744167	2.428766667	4.928	4.9749	14.52323333	37.3482	14.73943333	10.27675	342.7231833	141.3655	238.7704167	39.13876667	14.2798	8.8879	14.15866667	60.46373333	13.80426667	18.6381	35.39933333	35.40926667	36.74908333	9.533883333	3.936566667	26.7723	9.885683333	18.9349	4.112966667	90.41958333	51.71281667	65.69498333	85.196	89.43343333	56.12283333	111.9029833	104.3678167	53.70813333	43.07458333	92.8678	207.00125	80.1761	72.54138333	99.86805	78.42208333	60.28558333	150.9094333	92.61958333	79.38756667	32.08688333	34.72866667
Asparagoside A	19.69998333	29.76171667	23.91646667	14.53471667	52.77548333	56.32411667	14.15468333	12.21993333	12.0491	47.06328333	60.79408333	15.93071667	79.16716667	63.43256667	53.68365	71.12551667	53.12693333	45.94905	77.92303333	37.16618333	24.41106667	84.86116667	38.17256667	25.59583333	129.5975	39.5383	89.08313333	43.793	14.01398333	45.51338333	13.40073333	18.47853333	15.00403333	32.68096667	15.04396667	15.23016667	12.9839	20.17633333	31.4979	9.952483333	21.49961667	18.15356667	43.7219	24.56115	28.37646667	32.08335	15.24883333	19.95495	39.182
Aspartyl-Asparagine	68.6763	15.9581	20.48655	19.62396667	26.16376667	18.36528333	19.50181667	20.00061667	141.8914167	148.4604167	212.7497	285.8566833	24.53223333	30.64776667	23.32378333	26.58346667	23.45605	22.36996667	54.07938333	27.08136667	30.54346667	18.20841667	21.66406667	25.15556667	24.5511	19.71313333	21.34586667	51.27803333	28.06136667	36.8156	28.32748333	72.61405	35.23485	49.84831667	38.58528333	40.66615	45.48621667	53.88063333	119.7185667	43.27703333	36.76496667	48.73808333	60.0102	44.34188333	62.90896667	45.32056667	43.91216667	59.4927	133.1642667
Aspartyl-Glutamine	253.5057167	4.9728	19.48726667	30.07846667	48.73911667	68.40675	40.2694	41.47566667	721.4505	266.4537833	647.7941167	546.0975	124.3002	31.5928	78.11405	332.23335	42.20136667	129.8708667	95.07026667	84.42808333	214.26555	30.48541667	5.522416667	154.1633333	34.61218333	68.70798333	11.71205	497.8211333	482.5111333	429.1820667	527.16965	677.9541167	409.9282	837.1865	593.4349667	490.3372333	218.7648833	457.25055	938.9313	708.7802833	729.3512333	668.9882667	546.8396	514.9935833	552.8379833	486.5822	352.3315667	259.85815	254.0838667
Aspartyl-gamma-glutamate	197.4739667	4.482916667	16.46271667	44.8234	55.48065	50.1382	27.08556667	36.9113	550.6991833	298.805	621.9577	295.7325	111.3320667	39.77903333	83.60276667	328.2555333	38.05816667	115.1771	101.8259667	79.15883333	175.1927833	31.67168333	6.651516667	91.66906667	27.43055	71.14246667	13.69911667	284.0094167	262.4841333	318.6321833	284.8963	523.9290167	224.2797167	441.07095	300.2574167	293.4876333	162.1606	396.65465	769.3567333	392.7674833	493.5571333	337.0805333	473.2661	278.6311667	378.7585167	358.4151333	238.5827667	223.1732667	217.0854833
Asp-Gly-OH	29162.55305	23671.06647	21624.77082	17172.58707	14055.77433	6274.462633	5602.43365	16093.36752	13693.40173	14476.01545	16148.35557	20142.52983	19579.40568	15653.62458	17402.62743	10362.95597	8788.614567	13252.00375	12956.35353	9618.565017	13458.06727	12807.13033	12615.59055	11046.42322	21992.04915	14254.53978	10062.68623	18956.62498	9887.67195	11851.6492	11313.19568	9260.9634	8215.5814	16412.02445	24523.73263	15311.6083	23609.04002	14424.7853	17086.70692	11625.92912	13810.5594	13635.3493	12762.86463	17597.97587	15527.14138	12864.68243	28171.55807	26206.05905	26982.36145
Asp-Lys-OH	149.6201333	2.061966667	4.495283333	5.357566667	5.931333333	20.1845	8.801566667	6.122316667	601.5642667	238.5712	306.8996333	114.6982667	29.69053333	7.938116667	32.69646667	156.98965	6.3133	31.05263333	83.7725	28.22201667	83.7554	3.251033333	1.337	18.0324	4.68755	28.05568333	3.178583333	181.6090833	61.1167	232.28155	158.9000333	130.3442333	51.33405	163.4697333	173.3881833	231.1273167	80.23051667	181.3810667	336.3868	117.58535	114.5113667	232.93425	379.9396333	120.4528333	457.0228833	187.6243167	131.5609833	138.7941167	54.45041667
Asp-phe	1868.107717	46.58525	391.8546333	252.27315	144.8890167	131.9753333	91.84205	1337.545367	2421.2097	1331.950183	2716.944283	6398.030167	1068.144567	51.52955	1781.81715	1729.8264	196.3335667	2950.231717	412.9547167	1263.505817	1960.177983	331.5130333	54.88535	1123.109733	288.74005	292.5062167	70.17871667	1434.57915	757.9383833	1237.870633	898.6569667	3008.239067	1107.683583	1594.3579	911.0736833	1430.8187	747.0560667	1972.875583	2680.201367	1992.619517	2179.629867	1182.933417	1801.63695	1477.152	1223.65055	1207.415	1564.866933	1225.609	1795.484317
Astaxanthin	205.7305333	242.7521667	209.9886	130.2419333	254.9467333	437.0486	106.9688833	961.5424	159.9709	470.5207333	572.67345	352.9762167	518.3277	162.2693167	342.2381	199.5674833	184.0240833	170.58775	713.43605	238.2466167	199.1261167	102.2079833	141.8269	184.9735	607.3680667	154.8022167	160.3572667	420.7022333	92.86195	287.9089333	193.78145	296.3366833	157.6930833	443.1605167	123.0117667	211.9816833	154.5071	199.946	378.2449333	159.88645	210.3369333	182.94155	426.2379667	161.6529833	866.3536	559.9453333	144.3996333	94.8756	508.5992667
Astilbin	27.55886667	13.11663333	47.1995	16.23135	38.14435	26.84095	24.94443333	29.61815	105.22555	60.15268333	23.10463333	51.47448333	194.1077333	30.44371667	88.12855	26.4946	195.411	60.01843333	64.85223333	23.08931667	37.45656667	8.986716667	38.02621667	18.38991667	60.77986667	17.46506667	21.52791667	146.593	508.2500333	137.2964	101.5089333	155.2941	167.6954667	99.03353333	91.9481	693.19075	42.97595	153.444	74.80593333	108.8085333	69.34668333	180.03335	446.3991833	182.5973833	430.0083667	331.7455667	72.6332	155.9658833	162.20685
Atenolol acid	67.1454	76.89666667	66.69506667	65.38153333	66.92528333	68.45343333	82.22236667	67.05976667	75.10955	72.23528333	60.8854	78.3542	176.1117833	66.91376667	71.61956667	53.47018333	61.58656667	68.87431667	57.82585	56.24745	71.75723333	69.34193333	55.35076667	55.53335	54.17086667	47.33733333	47.46341667	74.84608333	68.87248333	70.43573333	68.15555	58.93073333	69.86573333	60.80283333	63.49895	87.10423333	83.40495	64.31605	74.11745	69.05173333	61.13795	74.62056667	70.77605	63.25946667	64.04598333	286.9673	42.12431667	76.01078333	75.6269
Atovaquone	238.6203167	2.263566667	27.5947	38.26226667	43.05973333	81.46458333	22.50666667	63.75475	897.36595	356.906	1068.122767	293.8498	117.3661	63.22211667	172.9813833	684.0672333	90.49316667	157.5449167	304.6373333	167.7101	288.8065	29.20566667	4.2091	183.7120667	35.1238	123.5926833	24.69815	494.0162333	362.8758833	412.8352667	487.59655	630.014	275.7251833	566.2776833	389.5379667	326.5341167	213.9124333	572.5172	957.3234833	511.21225	438.0513333	484.0309667	456.3154333	387.0673333	558.4656833	577.8208	457.2843167	190.1854333	328.52415
Austalide C	93.16025	7.0812	10.045	5.929583333	25.14701667	21.23125	13.37733333	87.19101667	36.58401667	77.91245	757.2114	376.9877333	74.00648333	15.45616667	26.54953333	84.9841	12.65641667	27.79018333	31.10743333	18.10591667	80.17581667	4.58995	6.2625	27.99173333	19.97246667	12.7185	8.32405	22.47265	10.01196667	18.01523333	99.39896667	68.97075	69.48321667	68.3967	11.43998333	48.21048333	63.18206667	43.69991667	79.7964	38.61181667	41.48075	80.05568333	126.562	19.82136667	69.70265	55.0073	23.368	32.89258333	33.14683333
Avenanthramide E	575.6149167	17.7268	18.42038333	23.53155	24.6778	67.79378333	38.75376667	24.92525	856.1942167	537.2374667	1559.6321	669.87015	167.8406667	63.57726667	201.0509333	1093.926917	50.23598333	223.8400167	254.9078167	354.6671	219.2718667	25.48046667	12.10113333	64.66145	24.52956667	88.71416667	10.28451667	1003.17365	553.9886667	833.5313333	734.7209833	966.5401	637.6743333	627.5951	842.306	556.68995	441.668	803.89	954.8428833	785.1977667	762.99735	684.3952	1277.667517	759.9543167	701.79975	396.5525667	553.5842	433.31355	550.93775
Avermectin B2b aglycone	14626.441	3067.2826	1608.841017	882.7869	1716.041117	3229.151933	2429.53045	1384.531933	8534.331817	5703.319567	14399.38212	3783.317367	998.4968167	2233.230333	735.3251333	882.7026167	1717.47205	570.8915	460.4836333	626.2514	6307.929833	959.6907	1114.994917	591.5046167	591.4624167	555.5835667	468.65525	18322.11232	14148.79838	17391.40187	19113.685	23823.65917	16492.3622	25268.73463	18285.13107	14914.29552	21061.82183	21442.08097	14879.67425	15800.38308	17920.49877	42388.15203	18174.312	11901.80997	19954.32038	14906.49342	14634.26962	14143.02167	11189.53562
Azelaic acid	492.5663	364.3487667	400.2759333	440.7145667	513.5747333	479.7093667	437.1561833	413.2118667	565.7025	682.1786833	1050.24235	550.8440333	515.2506833	565.4346833	612.6835667	901.6585333	690.8728833	721.7065833	571.9495167	507.5992833	655.4636667	498.6069833	452.1405667	530.9816833	417.8508	544.6969667	497.4694	563.4416	476.4148667	509.0729833	497.2808	528.4366167	517.4578333	539.1441833	496.7438167	470.6071167	523.32565	495.5117833	542.9630833	508.7675167	484.4430333	507.4647667	545.56675	435.9196333	531.0350833	540.9515	526.9299333	470.6540833	536.9254167
Bacampicillin	4.6745	21.91566667	46.57401667	181.3254	139.7259333	159.2590333	36.87973333	80.25753333	0.484166667	0.423666667	0.484166667	1.764033333	2.300666667	4.246766667	2.418	0.62215	3.05565	0.970666667	2.113283333	1.904033333	3.675333333	1.480433333	1.077666667	177.9484833	53.56175	2.630516667	1.5745	1.5589	1.065166667	1.469766667	0.715333333	1.396966667	2.555333333	5.582916667	1.652233333	0.774433333	0.581	2.087333333	0.782133333	1.358	2.229666667	1.5491	2.90015	1.244533333	1.367333333	2.427833333	1.162233333	2.268666667	0.4865
Barbaloin	98.19321667	60.95178333	28.91938333	24.9578	43.82781667	59.41225	39.51391667	195.5073667	8507.645533	1013.325767	204.6947	131.2158	94.80805	280.3568333	106.9267167	110.2435	61.70865	55.62905	51.53131667	54.16008333	181.1095833	328.4377833	1970.185	177.5771833	69.33428333	46.87588333	37.18645	87.76408333	261.5174167	117.2808667	295.0671667	738.56105	128.8890167	4266.117167	322.6719333	3417.400917	119.6856167	6823.974683	586.0616	761.46485	116.3962667	99.81506667	197.4611333	859.32075	155.33605	142.70105	63.95783333	71.00036667	399.8100333
Bargustanine	44.71306667	14.42618333	2.025566667	15.932	22.56965	13.79523333	16.12406667	14.90883333	124.22585	243.7006667	33.86533333	81.49875	23.28995	8.631083333	4.8949	15.06201667	12.41366667	7.207666667	7.257366667	4.628866667	20.9029	8.322416667	6.3882	16.0496	23.30308333	6.28845	11.83856667	140.5260667	72.25848333	102.7595	61.83813333	79.05925	65.6312	167.3771167	55.11716667	83.8255	69.11546667	106.46895	240.5217833	69.98171667	127.7867	81.23865	111.3451667	61.54521667	92.60983333	105.3519333	157.6158333	29.6733	101.7013
Barringtogenol C	1713.379667	2673.5048	1729.694867	2353.359467	4148.564	3708.910617	2761.127433	1413.803067	2626.705367	2606.880133	3555.587583	1613.986483	2713.957567	2393.105833	1234.788583	2137.85585	2978.12665	2497.90445	3032.608383	1545.666683	2689.255083	3385.893433	2340.244433	2623.674767	2669.612517	2246.393733	2913.080667	3462.890417	2245.950683	3007.2743	1796.501533	2392.285667	3838.520167	3014.343083	2401.9058	2756.70375	1740.6811	2238.823133	2525.705833	1450.16975	3431.1615	2357.208417	2974.778217	2371.770467	2935.275017	5551.046967	2464.348117	1952.714483	3258.336583
b-D-Xylopyranosyl-(1->4)-a-L-rhamnopyranosyl-(1->2)-L-arabinose	8736.896633	51.03331667	10.44063333	10.71373333	11.76583333	15.0192	7.364933333	10.52333333	89.09446667	39.0285	103.0014667	1297.926783	80.41556667	13.39286667	30.69	143.4730667	10.79666667	27.95606667	33.62063333	1432.183017	269.0190667	16.1658	4.24025	17.5481	8.896066667	18.2812	40.7704	61.50691667	45.93793333	65.69856667	58.31211667	63.10263333	36.04953333	63.63276667	53.91588333	35.36888333	32.16568333	56.94155	84.05333333	49.09673333	59.3209	52.24651667	69.83415	54.33961667	68.61036667	67.27381667	43.77863333	33.2303	34.8655
Benzeneacetamide-4-O-sulphate	39.4514	40.03888333	224.6096833	412.5356667	43.52515	40.90176667	37.60315	5092.79185	393.6658833	78.33486667	50.75045	147.4389333	50.35786667	59.56543333	34.21955	39.2606	211.9503	33.77615	2291.6797	10010.4372	800.5126333	85.49161667	34.40491667	76.06313333	36.60391667	32.41778333	701.1734	32.2103	37.02755	34.7576	40.88941667	39.23088333	33.91263333	32.0269	34.10528333	51.48438333	33.27663333	40.9628	47.44583333	32.08881667	31.19081667	35.6878	28.3111	141.8720167	46.90465	35.46401667	35.33121667	37.35418333	41.4098
Benzo[a]pyrene-7,8-diol	38.77898333	6.0382	7.74285	17.21698333	25.1225	11.19171667	12.026	8.512	529.0685833	199.4163667	376.95955	119.9482167	32.2132	17.13158333	29.7243	142.5278333	24.35271667	40.96775	27.45225	17.21708333	40.28816667	7.961566667	7.302866667	8.130733333	9.842816667	13.07575	6.612433333	193.4387	256.2861833	262.5698667	156.1049667	215.9638333	111.6610167	336.0463333	243.2933833	98.08123333	78.19903333	281.0046167	625.6882667	373.8525833	196.99245	172.6684833	449.9866333	190.9769833	236.8086833	183.4112833	126.1257	113.9726	136.8662167
Benzyl butyl ether	4193.054633	4906.90165	3788.96205	4045.252467	4697.491783	4373.525917	3771.00655	4838.475467	7121.588933	4772.691167	6762.7377	4512.049333	4298.368567	4014.398867	4379.864433	4797.670283	4278.436967	4671.714333	4830.725	4269.539583	4943.73905	4383.128917	4867.601683	4383.946983	4722.6381	4086.9862	4488.47785	4900.71605	4394.6304	6487.023383	4273.405267	5166.342783	5315.439617	4352.7193	4854.505417	4766.508867	5621.440783	4271.4862	5140.280683	4078.497967	4211.011283	4840.446383	5941.384617	5674.450083	6352.45865	5164.4138	4234.270967	5049.281833	6443.61285
Berberine	780.36285	684.5511	830.3994	325.3014667	2038.264667	52.39881667	247.3673	540.9886167	1430.651017	924.07215	378.4523167	388.6202167	845.9135833	895.4062667	1060.4147	2082.9402	1945.843183	1264.09395	57.53563333	124.6082	727.9193167	486.9938	953.2681	660.504	750.7455333	1755.5267	655.41515	984.6125333	278.6241833	588.2507333	892.8586333	2434.44925	343.6907333	2482.40635	1850.05485	409.9304833	627.5411	794.1326	1290.161733	780.0777833	1108.29905	932.0899667	1108.83965	1559.702967	1010.803867	126.2594167	597.4013667	608.2599167	503.8377833
Bilastine (JAN/INN)	81.83745	113.1258667	56.78706667	92.45931667	204.68695	145.75875	49.92675	120.4935667	302.4737667	411.7193167	401.7465667	103.0557	417.83305	315.9743833	411.0349167	339.4956833	157.4725333	243.3922333	238.5072	214.01605	249.4652333	108.01895	352.1855	232.28605	810.6111667	223.3172833	128.1597667	307.9680667	174.8491833	262.161	231.5397167	373.5334833	175.70725	216.8030667	112.3449833	422.1610667	131.2360167	256.8750333	715.5669	131.3927333	213.7055833	271.3171833	222.6640833	311.5894833	282.4163333	181.1170667	295.2020833	107.60805	671.5144667
Biliverdin	7675.426117	957.27255	1448.5869	728.1946333	1984.5903	678.3402333	506.7651333	857.2773833	1814.628517	899.6186333	30956.34183	7062.955367	3893.893383	1408.031683	5369.456633	3989.346717	4897.6506	7839.638383	4024.124117	6385.585167	4174.981333	2319.061133	2594.7319	3510.87945	1180.61205	2074.315083	3578.0466	1023.76725	488.3923	607.50965	2988.46555	1681.531417	2737.1516	2963.952517	1392.611	3015.123933	2231.0339	1090.536267	3715.100383	173.3468167	2149.210333	2444.9719	1594.292633	3684.325417	3358.667617	5999.687167	2701.532717	1814.501933	12160.55302
Bisdemethoxycurcumin	18.78846667	2.69325	10.8948	6.31365	4.595616667	13.45008333	5.74945	6.217283333	40.9283	41.2253	221.0187333	28.41593333	28.67043333	9.0069	24.84335	49.12563333	8.0423	16.71395	513.8310667	64.32553333	43.09215	70.38398333	9.3808	39.97468333	5.751666667	11.01193333	2.953883333	18.7259	78.87875	43.5336	20.5814	33.21185	18.54918333	28.02298333	66.01851667	15.56391667	21.82351667	29.69796667	44.0791	26.19278333	19.94125	17.90623333	100.3587833	18.54173333	33.93146667	22.96781667	26.35428333	22.48581667	16.45078333
Bisphenol A	122.8046167	13.2975	21.033	23.57115	36.53963333	71.77311667	28.79496667	24.43488333	105.0779333	346.4498167	278.7871833	128.6818333	164.0176667	46.10798333	172.8130333	187.3593667	59.96741667	274.9910333	90.16495	76.71381667	104.7974	28.1264	13.93	59.02148333	25.85233333	199.5361	42.11881667	241.8996167	184.4282833	554.7376833	211.7146833	188.89205	633.9577667	339.6760833	132.7035	153.914	413.2548167	159.4856833	189.6801833	123.6917333	101.0321167	121.1625833	172.2387167	546.55285	183.8738167	111.66075	100.1882333	232.224	124.0893667
Bisphenol A diglycidyl ether	102.5257833	17.64945	26.81636667	27.3979	47.29715	66.58628333	39.69175	78.40133333	109.5126167	106.25725	299.1406167	83.44053333	93.60375	43.65918333	91.60523333	217.9194833	76.30685	168.4106833	118.8153333	67.56338333	210.6611	25.4444	24.18323333	56.24661667	28.07108333	57.20143333	23.57621667	137.7205	134.7458	133.38245	134.6534667	154.54585	99.46875	129.8831667	135.1770167	61.4766	64.99136667	204.5292167	160.3797667	138.9820667	145.3526	135.8716333	146.7817833	99.4546	127.9459333	117.04735	95.11045	68.22056667	59.43176667
BMP 22:0	557.4751	59.99415	54.60348333	69.96076667	70.743	69.43076667	59.38023333	105.7538833	555.3754667	841.8206667	377.5188333	919.1979833	92.78941667	44.1345	89.18621667	84.95373333	70.81675	99.16316667	78.47908333	43.86041667	151.2961833	67.0743	41.42883333	82.43283333	109.2398333	47.64461667	35.36318333	228.9225	266.2943833	320.9462	240.1937	434.5557333	276.1036833	509.6342667	305.0184833	314.9795	344.16135	663.096	618.8376667	330.5991667	465.6002667	286.4213167	329.1735	231.1614	271.807	541.56265	450.6862	223.3423333	604.9010167
Boc-beta-cyano-L-alanine	261.7457167	283.2474833	54.01363333	146.00195	359.63285	355.8692833	135.9461	125.3067167	265.33685	213.6626	289.6120167	109.1099333	298.1776833	171.0783333	110.0691167	182.5584	121.8013667	117.0631	292.7679167	331.7606167	480.0282167	148.0266167	204.1473833	140.0825333	137.9641167	160.4560333	180.9851167	133.1578833	63.29975	113.7283333	81.91071667	157.2035	175.67585	122.0165	56.09156667	141.5093333	73.41921667	117.5028833	328.27025	74.15631667	105.7064833	108.4775833	182.69795	120.75385	154.8441	213.7503	140.0344	102.9846667	123.3247333
Bosutinib (USAN)	437.79665	0.573766667	4.018	2.350433333	2.1049	7.653883333	2.86895	10.20786667	268.7856833	233.5343333	158.1917	254.3730667	50.51048333	6.50545	19.9589	101.97265	4.401016667	29.0555	265.4729333	183.3325667	135.4606167	2.582533333	0.382666667	62.37036667	5.357333333	10.3814	1.722	31.45636667	29.69751667	25.2957	155.4446	102.1056	35.92473333	113.4399167	49.63831667	32.58993333	23.81516667	61.90813333	103.8815667	44.13328333	44.40358333	31.92226667	43.15278333	51.57603333	72.91435	104.6179833	66.67361667	13.78415	33.01733333
Bryodulcosigenin	16669.56282	26886.74543	16498.63908	14210.44422	27271.04898	22547.33923	15924.76397	16591.46867	38756.30575	22588.3979	37835.3318	18572.0844	26686.63708	21530.26945	21854.33995	22988.41862	20064.35347	23016.84865	24493.06985	14386.09528	29226.01267	23609.47033	20687.30102	19365.66377	22872.65665	18366.46388	17171.59568	23390.6507	18064.2861	29755.124	17569.30772	24518.38853	31362.69765	18684.01268	22639.27202	22250.6831	21627.78518	23799.3895	25556.33792	13326.06698	22572.74165	25861.39417	24987.44608	26972.6433	27821.75473	41072.9949	21730.62832	27598.1521	42054.5338
Buchananine	126.4925833	2.711833333	12.93141667	22.20806667	12.258	30.16088333	6.75	43.32331667	179.6676667	193.92335	307.5992333	242.1567	145.91995	2.5245	116.7977333	112.3597667	29.57735	277.9016333	61.97768333	375.9478833	175.5901333	47.41983333	9.126	99.94708333	112.0741167	69.60688333	7.3305	157.87945	140.4932167	99.62026667	177.2344333	216.9813167	129.5817833	125.9319667	121.9041	119.1189333	130.1712	208.1116167	205.6281833	146.6310167	126.9615833	205.4616333	114.6220333	157.0671167	129.8623333	182.8505	117.7699333	127.65385	97.01365
Bumetanide (JP17/USP/INN)	7613.30765	1031.222383	12728.33255	3315.829133	1575.0705	1845.10695	1453.318117	3170.539283	24553.10815	5191.591233	6924.470533	4205.79785	3529.03435	1163.298217	10406.78452	8711.0176	2446.686283	8331.1572	21432.71945	31068.61393	13646.74732	3416.01	1617.3667	18838.96072	4499.1777	3608.209767	1985.380967	1290.819333	1441.950467	1067.898817	1552.288467	1840.13575	1418.37825	1199.225983	1128.0901	1050.2623	905.5674667	1787.530867	1923.464733	1811.362033	1274.370167	1561.2345	1046.093217	1373.165217	1901.65215	1632.5807	2026.592733	1237.42155	2194.909567
Bupranolol	21.74225	93.24098333	24.48558333	12.10346667	21.78505	30.17198333	32.74718333	16.67856667	24.94345	61.97025	48.5554	23.43525	27.92731667	30.29395	39.4798	30.96546667	81.74471667	29.4932	41.55665	16.95435	26.37476667	20.9449	17.35245	16.95908333	37.93528333	17.44038333	25.99033333	23.80851667	13.6654	23.1042	24.23781667	19.59918333	17.74686667	19.87008333	17.64898333	24.18615	19.53921667	18.00948333	88.28545	50.92278333	19.00383333	101.2637167	23.0142	15.58048333	80.32731667	80.03523333	11.20385	20.83276667	25.43071667
Busulfan	63.21431667	31.3419	36.36593333	32.9077	42.58321667	56.57343333	33.07278333	50.5197	209.8731333	83.74521667	317.8713	56.98268333	55.36083333	58.48276667	75.08341667	104.7123333	67.13818333	50.84121667	125.1428667	99.07323333	73.12113333	42.61148333	47.40228333	77.98308333	56.19596667	65.53678333	49.78993333	121.08245	118.2538333	105.6579	165.7677333	168.7151	106.1216	148.1340333	95.42026667	54.14748333	67.30681667	149.65235	243.6075833	87.1175	93.86095	115.9134333	120.9548667	138.8390167	177.295	125.3083167	165.0320833	46.98943333	82.38276667
Byssochlamic acid	49.28685	17.24846667	13.91576667	15.24366667	482.1305333	133.5701333	20.54553333	32.5568	79.2531	67.28753333	255.1909833	68.54943333	102.5189167	32.48671667	65.01618333	173.99435	55.70415	82.07266667	56.67003333	42.03275	112.2140333	11.87841667	19.49255	30.73196667	34.9612	37.23041667	23.25015	72.76756667	62.08975	54.04735	72.61035	52.81071667	93.6922	59.52838333	95.01741667	42.97828333	32.19883333	69.74316667	61.06906667	37.19476667	50.09428333	65.49265	119.2494667	67.00055	76.13315	69.37423333	59.55115	32.77656667	44.5949
C12-AE1S (TENTATIVE)	348.45705	326.1727667	458.1673333	412.7875167	668.073	259.5135167	262.4592667	306.7918167	112.9404667	280.1665333	54.07983333	159.659	404.3260667	228.3168	124.65535	191.3913667	290.2302833	248.4225833	321.7891833	122.1512667	308.1255667	221.0060333	172.6066667	326.5486	461.767	924.4056167	270.4088333	85.60186667	97.23616667	93.74631667	85.33433333	85.70916667	154.7819667	179.6174167	142.7206167	84.413	113.9210333	59.7514	126.0560833	101.5128333	130.6969833	160.6279667	94.23108333	92.56008333	554.9169333	251.2604	75.55046667	249.8565	292.9196833
Calcimycin	1261.767733	3723.218417	1463.7401	3890.087567	3128.22765	2582.993333	2393.9045	2490.000433	2890.898967	2824.718433	2295.63375	1269.321133	3280.13445	4437.096717	1441.894717	2074.005217	2981.129233	1828.5871	3050.4887	1683.682283	3130.189283	2808.542033	3569.765383	2401.72315	4124.727533	2971.772167	3353.4661	2655.46065	1040.9229	1802.53195	2750.0416	2171.95725	1874.984933	2286.340333	1408.748333	1876.196567	1745.967583	1458.664533	1969.21685	1305.7786	2636.356467	2257.174933	1646.349083	1345.011467	2660.738633	3475.6534	1826.851383	1717.625267	2896.546333
Calcitetrol	220.0793833	455.1407833	346.197	830.6233833	736.8488833	812.9871667	474.9770167	285.5713167	367.0938667	367.6293	510.5512333	336.2883333	709.9410667	459.3155333	386.0378833	513.5126667	507.2236333	538.0507667	504.1912667	302.9858833	460.7304333	648.2801333	430.1623833	463.0980833	630.0081	431.9266167	985.537	375.6284833	248.3256667	240.5271	259.4310333	328.8523333	302.3851667	362.95625	202.4785	576.0768333	264.9295167	323.4062667	345.6897833	245.5025833	398.21565	196.74965	332.07415	631.76355	380.1088333	341.5502833	411.5196	199.9526333	377.4643333
Capric acid	1583.7966	1668.3666	1741.726117	1769.499867	1952.882083	1769.453933	1825.891317	1588.867983	1846.6153	1870.098733	1754.634533	1640.823417	1839.2634	2310.196667	2350.531567	2220.771833	2013.509083	1853.883817	1850.112617	1956.207217	1884.12985	2124.69145	2070.08785	1999.380233	7574.67885	2298.900133	1893.994383	1784.545867	1693.8351	1951.85685	1781.03745	1862.194217	2166.693683	1771.6603	1880.7697	1849.721017	1633.350767	1674.830367	1961.523333	1809.539217	1535.1221	1617.261933	1665.426017	1631.458417	1908.404433	2348.734317	2496.564183	1709.83055	1838.716217
Capsianoside V	3751.358317	508.3270667	269.1856	229.9836	741.3767333	708.9422	295.0295333	434.1354	1204.694767	11243.95843	2551.653383	800.16785	1410.978283	2612.415367	5456.408267	3692.17455	933.9756667	1526.79885	11950.32133	1594.812417	3066.787017	696.0630167	823.0633	391.90825	907.1904	583.9172333	497.9605167	10900.39382	3305.195917	4934.305233	2252.047417	14200.56967	2437.77285	2262.26735	2625.2965	2924.869	1262.006683	3677.934033	4312.456733	2069.522417	1896.489733	12702.82715	2286.012483	2228.944917	1476.569783	1040.864683	1258.643133	2726.436017	2255.949483
Carbamorph	31285.72247	31283.31278	30575.82905	29426.05647	29347.60712	28717.43172	31271.97913	30553.58253	29350.00877	30432.48238	27074.42488	30215.20237	29419.89933	28900.9941	27366.43342	28878.97622	29539.40392	27779.26667	28643.10338	28628.79978	27282.30645	26801.6888	25356.35925	25936.69755	27716.08082	27107.36	29655.49012	31271.64962	31346.8957	32467.91598	32467.47912	31873.54992	31631.463	31381.82465	32684.7321	32593.21993	32119.74997	31715.30365	31061.45003	32079.65072	31904.0324	33864.28232	30097.59492	28763.61065	28266.56905	30983.99578	31937.09442	31661.08487	29883.90562
Carbimazole	24063.90408	1172.994917	692.31785	960.0377833	1689.9734	1717.267017	719.6046833	1007.49985	27241.883	29547.01808	23290.4229	29339.52805	3435.171083	1236.507083	3012.288567	4111.074733	1862.66945	3546.316883	8007.07915	3070.098767	5749.284617	1067.916183	448.1771333	2292.063117	2643.856733	4992.108933	948.0185	31381.5679	21835.39003	39901.1217	40548.98003	58883.6526	46182.4788	38420.41273	31631.26485	24781.36638	19101.6033	46830.7673	33317.90948	36239.4622	43932.29328	41946.1546	57917.30413	38521.53078	56425.5391	54070.20213	38306.09533	33569.19805	16037.60045
Card-20(22)-enolide, 1,3-bis(acetyloxy)-14,15-epoxy-7,21-dihydroxy-4,4,8-trimethyl-, (1alpha,3alpha,7alpha,9xi,13alpha,15beta,17alpha)-	14.22606667	0.191333333	0.191333333	0.382666667	32.1016	18.86043333	5.16635	9.42865	109.27695	23.90071667	21.80043333	7.2765	4.591766667	2.4871	6.971983333	12.7225	1.243666667	2.967766667	12.1338	1.434416667	10.91486667	5.685266667	3.594333333	1.912866667	4.793483333	12.2173	1.2432	6.324033333	3.2543	6.243766667	3.842883333	20.15451667	3.540483333	7.593483333	3.356033333	4.019166667	3.826316667	5.876266667	27.60295	4.030716667	6.711016667	8.522966667	7.297033333	6.5212	5.967966667	9.7356	4.113316667	3.9221	4.4072
Cardamonin	613.6877833	90.45621667	669.3015167	271.9247833	417.7169167	1857.332233	367.8494	480.5049167	667.8348667	1331.977433	742.7524333	376.8011833	1011.169483	1451.58805	1492.725967	889.1981833	892.0254	2502.528383	3052.078017	1616.832317	1309.36345	169.1534	171.4988	1214.868017	713.5581167	940.4613667	326.3040667	530.2685833	890.0478667	1085.093667	461.9240167	490.9064167	587.52285	445.0009833	976.8796	326.1473	261.3663833	672.9137833	830.5896	600.62465	523.9235	668.9204833	415.1472833	466.5442833	484.2966167	509.15945	430.5905167	281.19855	346.0414
Cardanolide, 18,20-epoxy-3-[[O-hexopyranosyl-(1->4)-O-hexopyranosyl-(1->4)-6-deoxy-3-O-methyl-alpha-L-mannopyranosyl]oxy]-14-hydroxy-, (3beta,8xi,9xi,14xi,17xi,20xi)-	257.2902833	1	27.76763333	252.8247167	52.92083333	30.74998333	31.636	83.66368333	896.3541	429.9302	411.2726	261.2733333	187.2689333	40.92956667	153.4060667	433.4814167	55.95028333	182.3326667	95.46943333	58.21128333	280.7080667	25.51403333	2.677733333	81.08538333	41.00631667	35.41196667	8.705083333	656.1858	516.96845	615.4957	520.1696	521.5664667	279.0123	414.4305333	600.5955167	449.0729333	290.9329	946.7234333	1071.051883	406.4446833	520.2526	819.5364667	561.1955	422.1103833	1037.85635	566.3579833	586.9808333	398.3964	663.7923333
Carnosine	936.7128	288.30325	350.5294167	373.51935	314.4016333	367.98475	507.7220833	308.5293667	1426.475433	908.0931333	2195.464	922.8324667	469.8270667	327.7249167	494.8122833	548.0451667	226.39565	482.0305167	240.9638667	207.3602667	726.91965	290.3476667	229.9148333	293.0742	342.5165833	185.5849	171.4876833	1246.180867	415.4408667	810.52005	661.3792167	539.3671	463.3198667	691.6464833	1064.99665	1111.9162	804.777	903.9675	1788.1037	689.3253667	577.9073667	1260.983267	1705.13825	494.6595833	1353.269917	1210.727567	1219.616933	1195.392783	635.3493667
Caryophyllene epoxide	92700.00168	84460.648	85644.5892	81152.38	83022.70785	70494.17237	94026.42918	59064.21977	69850.78448	84954.90348	73469.80905	84392.32107	84273.75582	77884.93915	84741.59717	59236.60648	57721.04528	82524.50428	65501.91607	54782.94323	75127.45667	70183.51192	68369.70247	53352.28098	63174.65995	68375.19545	56487.6476	80723.72985	69214.35687	71266.10857	67461.60958	60881.47977	70470.35042	58999.60545	63550.32185	92939.80927	91461.50772	76229.72067	70696.20028	63136.82978	65309.69975	71340.31757	66372.8248	72378.91062	67020.7567	92517.89797	68442.14968	92240.68847	93945.40328
Cascarillin	248.4620833	1031.680267	382.7275333	845.8709167	1239.456933	1033.460683	387.72275	700.4640167	526.5184333	465.0021167	336.6510833	247.2310833	849.5836667	595.3774	657.35905	841.1949833	553.53695	378.0669667	836.6287833	323.2399667	781.5871333	403.2291167	632.39835	368.26095	428.6687667	841.0990667	1649.567317	212.47485	152.1158333	171.2266	162.0007167	248.5045	223.6360333	213.6844	99.76705	188.5816167	195.0276	120.5878833	244.6667167	176.5812833	182.7042667	153.5396	286.8008833	172.22835	311.4370667	253.1051167	158.92855	150.4658667	217.6976833
Casimiroedine	2212.2225	8.247283333	198.1384	1209.8671	271.4093	139.8211333	293.06205	1230.878217	3464.883017	1771.423233	2347.661633	3126.672767	1254.26065	136.1029833	128.4882	1015.814983	117.742	653.4331167	353.2625667	339.6041833	1207.44505	84.38063333	8.860366667	348.53005	110.35775	96.42483333	24.02441667	1345.243067	470.1910833	886.6745167	392.52775	989.69265	446.4749167	481.5587667	793.96565	264.01935	142.50395	2044.8843	4644.50515	1378.4068	1035.217083	1213.09195	726.6365667	572.6142	961.264	833.2043167	731.5375333	413.6929167	487.46865
Catalpol	46.66905	24.98873333	42.82723333	19.54878333	51.13463333	43.42156667	17.80683333	36.25733333	126.7535	247.0737167	135.5956167	67.07798333	92.48265	116.7982333	70.29323333	92.2154	75.16515	54.30811667	57.54241667	38.55413333	85.13281667	20.02688333	116.5629833	45.31675	124.2815	83.26133333	53.6928	63.04251667	64.85503333	84.81506667	114.5293333	103.5029	98.23606667	92.70258333	74.85048333	39.39275	23.21748333	90.12973333	96.48938333	57.47513333	55.20768333	87.13725	80.62493333	80.1359	81.35605	77.13398333	70.97333333	51.31746667	74.50878333
Cathasterone	14677.7759	24372.24673	17131.45367	11482.3152	24487.92655	18496.9226	15795.32005	15753.71493	39527.70517	20817.79213	43717.5804	20218.99452	24437.15448	18917.03338	20654.13737	20696.18368	22401.40825	22198.16395	22951.51618	14869.6881	27481.28765	20447.88953	16788.4317	17201.6825	19584.60598	14231.16093	16713.31105	22003.10378	17859.96525	32306.89542	22905.0027	24198.16393	25507.7992	19150.67213	23691.18145	19794.70185	27025.13918	20157.40883	28366.43228	13137.64288	22511.00958	25463.59887	29264.4117	19759.60515	31693.73752	23907.04987	19992.2202	29351.81265	41834.35123
CAY10397	24.9603	14.41041667	16.54068333	17.14905	38.85695	20.62956667	11.91015	18.15366667	57.29968333	31.28926667	106.8659833	37.44295	31.00571667	21.21315	22.32503333	35.6223	27.43258333	32.73343333	19.53623333	18.99228333	30.4552	17.86003333	23.72206667	18.9028	31.42945	22.89305	23.15761667	32.01386667	21.1849	28.21623333	24.95931667	40.09223333	23.93688333	41.29406667	32.43238333	30.20583333	22.75365	43.55421667	89.28488333	23.09043333	31.97026667	20.30325	59.53698333	40.47003333	34.49185	47.59568333	36.11688333	41.11386667	39.46873333
CAY10433	8352.678683	29944.01993	14988.62845	31859.88385	38481.75562	35186.54193	31544.91955	27997.27025	12170.54735	10266.3022	22025.18023	9683.117617	29928.56015	47094.89818	30179.64552	42789.50083	45403.72807	23297.98445	25638.48597	19775.67098	39334.20612	42746.93592	44728.55942	32985.35662	25060.94287	38672.62587	26422.4177	3828.751733	3057.581417	4169.145617	3751.974617	5422.30445	5103.347533	6663.452117	6928.3892	6247.831783	7112.2657	7570.140133	10594.88098	7061.909267	7627.412983	7150.5763	7455.208867	7226.411967	10489.98152	9367.366383	7923.69235	9404.049783	10363.20725
CAY10487	21.8511	2.445333333	2.3919	3.826433333	2.678666667	3.352183333	3.0611	3.538616667	17.52963333	7.26915	160.6383	15.81163333	2.678666667	2.582533333	3.925833333	40.99555	3.0611	4.7866	5.464083333	4.68825	4.026166667	1.661183333	1.476	3.922216667	2.012033333	1.530433333	1.817433333	3.740333333	4.316433333	4.130466667	8.682866667	15.13236667	6.0438	8.374333333	3.3551	5.454633333	4.303833333	5.585766667	8.103083333	6.889016667	6.5247	10.9012	26.0346	5.553683333	16.64366667	16.22528333	8.867683333	24.48211667	26.23571667
CAY10492	3348.233233	42.09368333	193.26675	462.8380333	681.4736167	2479.35365	771.16205	600.8049667	8741.261833	6497.590733	11904.48188	5718.990117	2982.113317	2594.9673	4235.30405	7924.038917	1633.255317	3528.967083	3487.463083	1524.011317	2989.9712	427.4337167	34.12406667	2033.847417	511.9454	3016.253083	265.6514333	10066.9392	8580.678583	9971.456883	7485.278983	13223.77765	8350.088017	11254.76718	8104.5446	6740.516033	6984.21425	9609.569817	11580.91665	9788.968167	9250.294267	8866.1815	7914.974183	7753.842067	9646.4156	9896.995683	7668.999783	3975.925	6417.478633
Cefoperazone	5.223633333	5.516233333	6.1647	7.03485	10.99946667	10.2114	4.5809	8.971083333	11.67895	13.3332	13.47376667	6.705766667	10.1048	7.032966667	9.090566667	8.4194	9.672016667	9.5131	6.218333333	17412.67838	1024.5246	89.56396667	19.66903333	8.790233333	14.55998333	6.556766667	11.29021667	10.46406667	9.071766667	11.291	8.6916	11.54475	13.39146667	14.37783333	13.55953333	9.51575	3.483666667	14.32838333	16.7455	7.9961	10.34366667	14.4564	12.60228333	8.831233333	13.02956667	11.90486667	9.625466667	6.0998	6.518516667
celecoxib carboxylic	16.95271667	12.84395	9.799533333	11.39448333	12.66256667	18.38293333	10.83133333	12.90186667	17.66971667	68.09501667	16.80286667	18.20268333	15.05466667	11.5151	9.907516667	13.41926667	14.58746667	13.95233333	13.63865	9.957383333	9.9519	14.16333333	11.27991667	11.02133333	28.27625	17.7637	12.44535	16.93776667	18.27373333	2317.29945	126.8731833	28.21153333	15.36593333	20.30396667	13.59448333	21.25463333	16.411	18.19008333	23.8319	14.62475	38.50983333	12.19628333	27.30583333	17.05983333	12.81283333	41.09921667	22.8765	12.50505	13.12955
Cellotetraose	227.3693167	0.487433333	7.486466667	0.573766667	8.76855	215.1267667	38.38623333	11.67736667	307.0117333	381.6195667	400.4375667	50.27776667	17.6296	18.21743333	29.53425	33.07781667	44.26583333	36.977	31.56653333	74.5836	44.94673333	10.61426667	1.419833333	34.90431667	5.729266667	43.06156667	7.5074	45.0171	72.13201667	32.91913333	44.98158333	49.94313333	92.48693333	95.25316667	60.15593333	44.34921667	31.05078333	30.22751667	70.22228333	29.28035	32.6122	36.43213333	18.6761	69.49085	62.01583333	48.52711667	67.8953	12.8052	16.19095
Centellasaponin B	1.9215	0.669666667	0.9562	0.191333333	11.2479	120.3500167	3.444	1.435	16.41773333	2.688	27.22425	3.739166667	0.956666667	0.382666667	1.4371	4.0488	1	0.9569	1.243316667	1.6282	3.9242	0.574	0.382666667	3.8269	1.295233333	1.533	0.86065	2.127533333	0.866833333	3.088866667	6.691833333	3.0863	3.8703	4.193166667	3.811233333	3.8605	1.614	4.922983333	5.030083333	5.295266667	1.350766667	11.16316667	8.300133333	4.566766667	5.007433333	7.5418	7.359266667	3.924666667	2.1091
Cephalosporin C	48.87601667	28.86648333	39.30005	21.72111667	69.50233333	66.56198333	55.61248333	45.64013333	89.15431667	86.37913333	181.5347333	94.00451667	88.7263	45.77521667	59.22966667	53.15288333	66.78921667	69.38878333	56.01838333	144.0078333	95.02933333	34.67471667	55.10398333	55.1097	64.99496667	54.12325	49.16858333	42.95223333	42.68203333	46.3983	50.99046667	60.0303	52.86741667	42.6286	60.11478333	26.57161667	18.15088333	66.9025	90.40995	64.44025	46.81693333	61.20226667	60.85753333	48.9159	74.64076667	72.78163333	57.43423333	34.0452	34.3012
Cephradine	40.82173333	11.41361667	10.91638333	12.55356667	731.1368833	166.5360167	17.17923333	18.57131667	43.2991	40.98693333	56.99178333	25.70196667	22.74086667	15.23423333	26.60455	26.30295	32.76916667	28.41261667	34.74661667	26.13961667	63.6249	8.569966667	11.38615	17.43908333	15.69901667	20.26898333	13.40126667	38.39296667	33.38201667	45.2789	50.84251667	59.9288	37.22941667	38.42316667	47.1065	59.56655	20.52985	60.89893333	49.90195	36.01566667	35.55055	46.14153333	36.0929	54.9212	45.97996667	56.89688333	28.77361667	26.77005	23.96308333
Cer-EOS d62:3	5.677966667	2.860433333	3.209616667	2.104433333	1.243316667	2.678433333	3.921633333	4.6872	1.350533333	2.9701	4.555833333	5.472016667	2.58545	3.731816667	3.157	4.036783333	4.209333333	3.2522	2.498533333	3.06215	3.539666667	437.42795	45.34721667	66.66375	17.1137	6.505333333	5.930166667	3.0695	3.4587	2.279166667	3.184766667	2.797433333	2.410916667	2.792766667	3.075566667	1.925466667	2.391666667	1.5379	3.374466667	3.9263	1.631	2.302533333	3.834833333	3.836233333	3.249833333	3.420266667	2.2246	1.1487	3.922566667
Cer-NS d28:4	16.31383333	307.4189167	185.5571333	267.9683333	261.5856167	445.0187167	370.8906667	244.6915	43.14865	56.61811667	6.642766667	28.32103333	114.9965	171.4350333	86.38076667	217.3993333	182.4944333	203.7652667	103.6551667	100.2086667	331.9969	280.7678333	336.1856333	415.9304333	346.7491667	145.6496	161.3286167	14.38516667	69.81606667	37.46013333	19.23716667	11.4114	34.62666667	26.36376667	45.09956667	13.73903333	26.07236667	7.355666667	49.8555	53.45185	12.78716667	36.34508333	34.8005	9.618066667	38.41536667	10.47416667	13.83625	16.01738333	64.23016667
Cer-NS d58:3	0.959233333	2.2729	1.912633333	2.295766667	4.973733333	7.5432	1.148	3.912066667	0.193666667	0.767666667	698.8165667	8.673	2.87	2.4871	1.62855	2.773866667	2.868833333	2.296	3.378066667	3.446566667	2.3919	4.112383333	5.244866667	4.5913	3.444233333	4.4954	5.641883333	1.576383333	1.726666667	2.016	2.297866667	1.150333333	2.396333333	2.9722	2.107233333	0.7679	0.573766667	0.382666667	1.054666667	4.1665	1.7241	2.6817	2.300433333	2.104666667	0.191566667	1.1501	0.959	1	0.191333333
CerP 25:0	495.4193333	999.5315333	467.6247167	569.5113	1177.005967	840.9476667	426.5091333	890.1642333	658.8202833	533.0948333	225.9897333	274.5809333	904.8829333	602.4344	920.55	720.80975	766.47905	618.9830333	610.4514333	715.1537167	640.7056167	473.0732333	803.7763	973.3635	1513.78925	1258.601967	704.9824667	282.2046833	312.4226833	550.6268667	309.0554833	386.8059333	231.6995833	480.0845833	387.0873167	280.0778333	214.22555	440.8767	694.4104833	262.6593833	489.5231167	296.1669833	505.2243833	510.9934333	412.058	394.7688167	458.13205	218.3961167	497.5354
CerP 25:1	60.48905	660.2333167	225.6581833	372.2619	777.108	493.1415833	252.02865	351.1225833	294.4118167	220.0436	74.80018333	65.8251	482.7289167	375.70225	603.0950333	355.5829	414.1409	352.3720667	320.8497	274.2746667	394.50535	312.7515167	567.2736667	1930.255367	1158.42145	602.1870167	461.5366333	81.08216667	50.50225	86.81505	69.74956667	91.49848333	43.57888333	100.8241	73.23131667	70.09023333	28.37018333	83.13028333	168.3333833	55.25465	107.4093833	61.7599	90.29173333	96.25105	78.80605	74.04048333	72.64986667	53.71761667	248.4974
CerP 36:2	0.2075	10.01393333	38.71178333	23.15683333	27.41633333	68.22551667	8.147833333	4.788383333	8.354033333	1.287	97.6761	4.126966667	161.0221333	215.9754167	252.7165	93.63725	51.43183333	192.5436	262.9341	211.8535667	46.44748333	38.492	16.77793333	207.9473667	70.9036	527.0998	58.91715	7.719	6.166983333	9.462	6.687066667	1.8485	5.422433333	3.373866667	10.8493	2.5172	10.209	1.7485	7.6276	9.5554	6.828166667	9.109933333	9.3367	1.42445	12.34375	1.162	1.743	9.074433333	2.483333333
Chenodeoxycholic acid sulfate	271.1969333	16.737	4.712166667	19.33236667	23.45693333	18.14936667	8.488183333	17.06391667	660.1213667	292.5854667	1501.3184	54.87616667	29.81571667	9.3877	5.208816667	23.363	11.2476	10.88535	11.29495	3.180566667	17.28791667	6.000166667	5.51425	10.57233333	47.42496667	3.7737	10.36011667	243.0195833	116.57175	580.9319	126.7313833	685.3823333	123.1255667	363.6978167	50.24546667	453.8286167	98.55466667	185.4293	321.8188333	112.6474	314.6720333	1216.3375	710.7485167	540.18555	539.4511	190.8263333	210.0487	45.57535	185.6011667
Chitin	211.3230833	22.30051667	12.3806	14.15866667	86.83465	48.18383333	19.13193333	20.15108333	22.4291	30.97921667	29.1209	141.05595	53.82015	12.17373333	29.94031667	26.86095	38.79535	25.502	57.9047	17.46553333	103.8915167	17.2843	26.06105	27.1665	9.974566667	32.93588333	27.56426667	3.1612	5.075233333	6.7053	11.23153333	14.95136667	7.458966667	23.52193333	5.377516667	10.20046667	7.07875	9.9235	64.5606	14.9965	16.20843333	20.40643333	24.53585	13.27045	11.99998333	20.56841667	10.04455	30.65036667	9.159
Chitobiose	198.93475	26.1865	59.9803	38.65851667	160.81775	42.5113	56.37998333	93.5825	102.32655	98.2846	286.7431833	82.65165	166.0079333	124.9202833	199.9714167	463.0876667	174.3885667	233.98065	57.53293333	55.61658333	179.0307667	65.78978333	70.9015	143.94325	109.0717167	113.50175	79.99043333	215.2620333	83.4149	141.6862167	191.3647167	366.3895	106.6132167	423.4779667	236.007	140.2628333	138.4037667	290.9561833	81.5834	203.01825	259.0204667	233.6232167	295.3061	286.14175	276.3877833	131.1114667	237.7010333	183.3114333	54.5825
Chlorothalonil-4-hydroxy	15.63725	79.294	8.284833333	15.8927	206.2691667	177.0396	51.91603333	21.945	119.064	47.86066667	23.15133333	5.685666667	13.04176667	76.711	110.86435	77.53973333	193.7455833	10.59676667	11.75148333	16.15236667	145.0053	181.4226	161.8816667	218.9814333	78.13333333	72.65818333	5.1985	210.2033	350.1113833	530.8889167	114.2304167	159.4337	340.6257833	217.2296833	282.2303333	349.6343333	358.51725	367.54875	38.66495	66.9252	102.1002667	367.7825	324.25165	315.3583333	281.6697667	175.7939	163.4806667	581.954	523.2962
Cholesterol sulfate	3.1276	10.46855	8.99255	10.33025	17.92665	22.44896667	7.7602	7.41825	20.12033333	78.05476667	195.3720333	6.1992	130.76365	71.67003333	212.2933	228.0514667	30.78653333	66.29238333	3500.754833	1110.83925	58.10576667	12.24486667	17.03796667	776.95685	6.2846	445.9494167	24.72171667	5.644333333	4.687666667	6.655833333	7.462	15.83635	27.68676667	7.3675	6.408266667	6.607416667	5.999933333	7.9401	31.7868	20.37781667	10.29886667	13.39286667	32.5078	6.133283333	8.95055	7.264516667	4.725733333	6.501833333	382.4704333
Cholesteryl laurate	1926.464	2230.722783	2073.5703	2259.70365	2399.327567	2359.73405	2124.641267	2141.708883	2433.430333	2882.12265	2742.40205	2615.778117	3014.903833	3570.8249	3841.847867	3711.452933	3372.277167	2957.708867	6476.054217	4546.6821	3263.663983	2799.72255	2658.316433	4000.092083	2200.9867	3693.52715	2890.2373	2558.510233	2420.401283	2512.544383	2291.376	2468.37495	2594.002767	2180.416867	2337.358783	2212.650167	2027.603333	2219.3742	2462.551783	2185.09615	2125.081317	2165.933317	2235.4435	1975.167167	2143.81	3219.419267	3313.292533	1990.34095	2206.177783
Cholic acid	362.1567833	746.6591167	392.2955833	493.8223	783.2160167	870.0148833	894.0602167	425.8493833	806.2749333	692.6240833	720.7100667	374.37155	528.0940667	634.7667667	430.31415	573.9516	804.73995	605.2563833	675.9020667	372.8027167	626.7370167	569.5878	701.7020167	572.90665	453.8978667	450.4549333	720.9493	701.9050167	500.6786833	1389.471117	507.3098167	872.82385	838.96155	679.03885	582.1173833	565.7438333	420.15335	536.3108667	812.9596333	438.3864833	949.2676333	733.4098667	717.7443	913.0836167	804.2414833	833.2204833	556.37355	665.9122333	851.6621167
Cholic acid glucuronide	169.02815	6.983433333	4.054516667	4.307683333	18.85695	17.9417	26.93711667	28.23816667	250.4973833	467.4524833	131.40075	38.90246667	146.5580833	38.12261667	172.0822333	205.5453	37.65051667	53.03398333	77.97373333	49.79018333	84.75133333	13.89535	7.390983333	83.44595	25.35921667	26.03346667	8.803666667	690.1862833	161.2446667	417.2233833	68.76388333	273.2795333	146.2728	114.1468167	86.36733333	149.78235	94.63956667	90.2475	1072.81405	186.48925	242.9760833	332.5855833	278.02075	196.5232	433.1910333	61.23795	53.65205	179.6623167	109.5826
Chorismate	4676.439733	3651.558133	3828.430167	3589.991683	2866.842283	2512.193033	4302.81135	2188.815067	3665.5669	4432.1725	3594.502283	4382.86505	9018.482217	6882.277317	8189.19125	4122.16495	2816.240783	4573.5466	2570.734983	2051.16605	4420.046517	3008.772017	3092.089167	1849.17985	3207.827417	1633.35045	1725.221867	5537.718783	3520.56615	3696.594117	3508.659633	3878.470533	3797.9407	2945.889983	3257.154017	6157.983	5835.586	3873.649517	3608.7002	2743.285683	2885.217533	3311.8552	2838.1848	3321.908017	3161.084583	3503.439417	4817.920783	6743.924183	6004.676717
Cinacalcet (USAN)	47.74091667	7.6832	9.386066667	14.44473333	11.00143333	14.96728333	9.75625	21.81071667	167.4943333	57.0313	140.3795	40.16805	24.11033333	14.83755	31.10901667	101.44405	14.34836667	27.00368333	40.84158333	28.48068333	38.50658333	9.278733333	7.69755	20.02341667	12.48893333	18.37208333	10.70055	94.07626667	52.3474	66.4872	73.66211667	86.72275	40.02676667	94.11781667	90.90428333	54.95733333	30.3912	104.4587667	183.99045	70.75051667	57.73291667	55.08851667	81.78155	56.288	130.5839833	115.5129667	82.2739	51.80921667	51.20863333
Cinnamic acid	6906.224217	5774.402117	5688.318483	6546.252667	6385.582233	6473.370067	6238.19285	6425.340667	9428.609983	6595.3918	22804.9409	9749.90655	7788.47185	5687.32895	9805.670117	9342.240867	6041.352817	11494.53818	6412.204683	8352.718417	8703.509583	6529.173617	6183.625183	8085.829567	7649.88015	7107.46885	6588.4643	8581.890017	6945.0296	6452.253883	7337.2972	9540.082017	6142.928533	8722.128717	6691.696483	9217.89925	8101.8606	8273.44795	8744.082967	6696.0792	7224.924783	7729.787267	8770.994533	8115.74265	9394.845317	8324.625033	7583.717717	8939.134717	8511.167567
Cinnavalininate	5078.823333	4594.821283	4610.8369	4269.250967	4255.0747	3250.894983	4965.231717	2782.592833	3742.869517	4845.332717	4184.988883	4649.888083	4560.922517	4061.38465	4653.0723	3008.796517	2544.630833	4274.203567	3029.715883	2380.335733	4085.981383	3385.578717	3168.573267	2366.599083	2791.309517	3136.563233	2227.8094	4633.624017	3884.089867	3781.629117	3623.676783	3644.4561	3877.3959	3313.240833	3461.40175	5819.038533	5730.81545	4058.400617	3946.188383	3354.267483	3405.744717	3606.846183	3305.25845	3930.378333	3547.407367	3542.88365	3452.126683	6075.291867	6130.561017
Cinncassiol A	42.5288	3.890483333	3.3481	3.922216667	12.05318333	14.65015	5.547966667	3.8269	656.9000333	69.2751	45.0823	9.44745	4.6893	4.49435	16.446	42.51466667	4.686383333	6.701333333	49.95193333	10.83915	18.70031667	6.218333333	4.10375	5.978683333	5.452533333	17.9554	4.199883333	77.54655	6.571666667	112.3076833	17.24246667	8.750566667	4.039	17.50378333	47.39796667	11.34831667	7.8484	21.38523333	57.8657	11.72056667	10.37555	21.57658333	25.2028	5.85455	100.7674333	37.74566667	44.04765	33.68728333	5.5552
Cis-11,14-Eicosadienoic acid	792.01655	2007.112567	1202.855467	1208.972533	2229.6252	1070.491367	670.0664833	1296.892483	1317.7776	1605.925067	597.3547333	975.4784333	1003.992283	1611.611317	994.9935	1555.817183	2292.2105	872.6231667	2250.08545	872.1939	2314.312067	2130.91915	1657.827533	1081.913733	1942.326133	1887.319317	1820.1552	632.7871333	563.4519	620.3872	735.4801833	554.0125833	997.2508333	737.0337833	824.2329167	762.7291667	874.8751167	476.3585	1487.571883	535.4201	443.7157333	862.7444	744.8458	687.5025167	840.08385	837.6794333	698.12225	715.59165	920.5035167
cis-Hinokiresinol	1035.618917	620.5381667	800.5982167	788.08265	747.58115	766.0357167	668.9878	726.78735	1366.194267	1081.642033	2517.540017	975.3838333	787.2632333	575.2654667	1048.21665	1145.784617	906.47	1465.026267	824.2088	1109.529583	1418.3531	784.6937667	699.3658333	1027.0967	789.5840333	726.5172667	664.0824333	610.3910833	572.3194833	624.8326167	634.9870667	602.8020333	519.0449333	709.78595	629.7945833	818.7406167	838.0646667	949.2040833	1046.939283	727.794	900.0879833	811.0540167	948.7925167	919.3673	1010.275833	1018.038367	945.1991333	1239.45625	1692.51295
Citicoline	9.6482	1.935033333	0.581	2.0177	0.193666667	0.198333333	5.1045	16.11016667	0.1911	0.191333333	1	2.6251	0.193666667	1	0.478333333	0.191333333	0.382666667	0.193433333	0.193666667	156.7518333	17.8865	2.4185	1	1	27.11046667	1.992	4.05515	1	1	1	0.574	0.382666667	0.191333333	1	1	1	1	1	0.191333333	0.1911	0.191333333	1	0.382666667	1	1	1	1	1	0.191333333
Citric acid	393.3187833	203.7462833	173.7399	154.1405	153.6920667	147.97715	127.4365	112.3239667	1184.942933	454.2626333	709.5749833	272.6274667	189.9179667	192.1719167	238.2997833	378.1559167	231.6274	214.7995	377.1693333	396.5480167	15571.58793	506.15605	383.5317167	381.32505	195.8243833	267.6759	198.8118167	564.6481	668.12825	713.92635	727.4977	832.6776333	784.9342333	641.21315	556.1283333	633.1797	526.6302667	589.4307667	1113.2397	616.4223167	490.0759833	472.7432167	578.0305333	518.7170167	691.7096833	546.71705	402.3518167	304.5177167	434.3902833
CL 74:5	0.764866667	132.9258833	126.3936	110.3519	290.5201833	454.1796833	105.4208667	61.40616667	59.71886667	3.75515	40.31586667	2.4437	140.2711167	116.5280833	101.2761	166.8629	202.48075	181.4737667	889.58565	664.9584833	20.75616667	313.3771667	410.37815	262.6110333	259.5207333	579.6372333	191.1723333	33.00278333	13.64906667	37.0555	15.01756667	19.16875	44.36858333	6.408733333	18.4058	5.2619	10.57338333	1.530666667	4.358433333	21.68203333	6.4316	21.04375	10.80881667	0.956433333	35.82486667	0.641566667	5.916783333	25.20735	9.811083333
CL 78:11	228.7935	8636.583567	11707.18662	8240.988367	6636.988117	8298.6363	8633.999833	5466.994667	1250.139417	1061.92735	4465.52505	1669.59905	11218.36895	6011.815767	9085.003933	8258.056567	5147.533033	14904.1568	7304.059	15999.62973	7596.80485	11328.81568	8472.053367	11601.1657	15694.4121	6840.532267	14109.40698	1387.367583	1262.226	1624.460217	1286.575317	810.3938	1518.1338	625.49125	1514.8999	595.69845	1246.6254	342.8361167	1949.782617	1009.101583	631.18015	1834.7138	1102.536217	365.4359667	2276.547133	271.6213667	365.82885	1887.8705	1070.634817
CL 78:3	21.0255	579.82715	672.1021167	667.111	639.0768667	736.7046	418.25685	509.92845	193.3631667	228.3838	2959.43265	372.3326167	1129.781067	1190.86695	2605.52315	2718.135467	1080.14235	1671.357983	3639.013283	2512.18245	1305.231633	788.2865667	642.83225	1443.6848	767.6299333	2255.01195	658.5079667	235.4324667	292.69425	303.3422167	245.3477167	236.8260667	399.2698167	196.05525	312.2799167	135.9507333	278.7638833	146.5172333	416.3989	323.0395833	234.4595833	400.27645	379.9000333	102.4460167	231.0092667	41.01083333	123.91725	332.4833	160.0105667
CL 78:9	10.98416667	389.5441167	141.51935	234.8127667	722.0572833	772.0509	252.4363167	151.3060167	114.9332	14.16811667	45.78851667	3.986966667	237.098	98.79983333	69.01286667	141.6572833	142.8228	511.36125	530.8405667	332.9378	24.10646667	901.0977333	893.8024	1341.8067	96.6418	976.6684667	285.60265	780.4173167	796.5616333	852.0637333	443.13945	308.73675	1035.553517	177.6797333	672.6724	214.2685167	414.8948833	142.3222167	8.220566667	522.4178	228.2344333	579.74945	385.6791833	49.3187	594.222	45.53895	169.12625	338.3953	20.53683333
CL 82:11	4.23115	831.8739833	356.5874833	416.3962167	1218.300883	2087.3808	726.2230667	520.5521	187.5843667	30.03828333	82.87053333	14.08948333	350.5444833	238.7692833	155.0783167	243.4958833	330.1857	759.9731167	2617.94635	1832.803717	197.6709	1986.294133	3049.585067	5178.434617	738.82435	2850.894617	1513.810883	412.8188167	271.8966167	469.2016833	221.5346	170.9833167	570.2201667	119.0039167	322.6261167	124.76925	227.00085	49.15171667	29.40971667	233.50035	119.3947833	316.4445	209.0641333	25.76771667	315.7985667	25.30423333	66.63123333	154.6496333	43.82401667
CL 82:13	1.5302	264.28225	130.53225	107.1283167	396.3491333	633.1431167	284.9966	140.5504833	92.47441667	10.51341667	22.39883333	3.05795	141.1101833	78.15436667	52.3602	92.60253333	80.81446667	244.50375	1309.6807	1307.8204	111.2206	608.8147	1064.4381	2111.892783	842.0805167	776.63655	787.03185	13.77378333	15.87938333	20.14086667	9.66175	7.0182	32.76158333	3.689466667	14.99295	7.848633333	9.414183333	3.730533333	8.581033333	13.38178333	6.7053	14.92225	10.28685	0.955033333	20.16571667	1.33795	2.907633333	7.131016667	13.39193333
CL 82:9	7.96495	747.85635	335.9672833	372.4536167	1286.06335	2427.553767	600.09665	489.9163667	316.48375	78.14383333	585.1644167	91.08713333	347.6364333	157.10485	128.8436	149.4720333	280.6968333	706.17075	2345.009283	1351.702583	148.0655	1861.706033	2464.723817	4766.842833	462.8198833	2821.8764	946.0926667	986.0793	795.9270333	993.1760333	470.1962667	354.7608333	1287.8231	246.5125	783.5137333	224.2494833	406.9737667	126.5767667	108.22105	659.8138	284.6802333	690.3804	416.5669833	56.33815	570.1888	45.24056667	179.3018333	304.53285	226.0102333
CL 86:13	2.965783333	238.5830167	103.2314333	62.68461667	301.8617833	453.0476833	210.7949333	159.8343667	297.34385	36.66541667	50.14275	14.13626667	159.7144	33.12798333	26.05821667	38.66045	56.9969	153.7671667	548.6232333	481.2474333	59.77376667	441.24605	756.4933833	1787.380383	289.65935	524.2975167	372.78065	71.56153333	63.90311667	108.52895	41.80318333	27.90836667	131.0622167	22.24471667	75.7938	22.4875	46.3082	14.82693333	36.54338333	67.43236667	22.7731	88.64885	52.73151667	5.574916667	81.5893	5.96915	15.52301667	48.0193	80.98176667
Clavulanic acid	643.8266167	128.9753	345.6997667	347.611	287.25165	783.6335	329.2650333	504.1783	2762.440183	2305.474133	4316.63225	2082.155817	854.8392667	1057.81285	2777.83635	3726.959467	976.47615	1148.58355	1526.379667	1079.1117	1418.3342	389.5858833	246.9220333	735.3208333	342.33225	1320.31665	548.4499833	2633.375433	2388.545367	2431.05295	2463.249683	3068.50095	2217.22305	2745.48365	1798.0137	1396.398117	1576.415933	3395.02445	3575.28745	2715.932033	2526.019633	1734.073617	1758.5757	1804.919783	2384.9338	1626.443883	2304.07265	1029.917283	1397.877483
Clobetasol propionate	4.987033333	2.687533333	3.1542	3.635333333	3.552733333	4.686966667	36.4593	7.717966667	2.2141	4.16745	1.829333333	4.645666667	9.822633333	4.4191	4.5178	10.0233	3.060633333	3.880333333	3.8808	2302.8092	490.13795	36.2803	10.97675	3.441433333	3.8885	3.11675	8.21975	3.563466667	2.936733333	3.565566667	4.42855	5.3879	4.0313	5.540966667	4.731533333	3.359183333	2.103733333	5.472833333	6.764333333	2.303	1.78535	4.520133333	8.070766667	4.79535	8.26875	4.181533333	4.98435	4.985166667	3.82515
Clopamide (USAN/INN)	530.7903667	51.15506667	57.27691667	59.00951667	64.12728333	85.53035	75.08008333	51.92316667	923.3065333	406.3507	1347.587717	412.163	103.8836833	49.39448333	100.7703667	447.2534667	62.74238333	128.6394167	362.5449	341.6743333	252.54955	50.87533333	32.14015	111.9411667	58.04796667	85.0383	34.86338333	346.9462667	289.1879333	339.7124	351.8318333	562.4833833	287.4350833	449.2573167	337.0647167	299.0816333	225.7066667	457.3992667	757.2458333	337.7450167	323.1999167	399.8338333	381.9563833	370.5180333	558.1011333	540.5489667	437.0543667	242.9437167	303.4877
Colchicine	13.22906667	3.82585	5.43725	5.738833333	10.33168333	7.192516667	5.029333333	10.35315	17.20846667	11.1333	22.81476667	6.707266667	11.08808333	7.2841	7.748883333	10.84746667	5.167516667	5.382383333	4.8271	4.2161	12.7359	568.6580833	123.842	39.53495	42.56321667	13.49705	6.1222	5.679566667	5.663466667	8.8578	9.04995	12.3105	5.568616667	7.97755	10.17613333	4.2154	4.017766667	11.65441667	15.89085	7.016566667	7.110016667	7.888766667	11.66468333	7.970783333	13.78755	8.303766667	5.839166667	3.8311	8.573133333
Colfosceril palmitate (USAN/INN)	105.0163833	1318.133883	3000.345117	1984.34005	1957.23765	2392.829317	1392.851267	1212.50025	370.8317667	383.6463167	2656.4957	687.01845	3572.355283	3092.877383	5814.690017	2972.057433	2279.266967	4271.68715	5851.061467	7106.049367	2625.813317	1948.801583	1446.922233	6505.61465	3269.47275	6128.456867	1769.450983	747.0373833	1132.81365	1044.32365	901.1409167	568.5016333	1278.45295	494.7332167	1131.113783	542.5659667	1206.039767	312.06255	682.8520833	1060.577767	785.5355333	1175.765233	1345.592517	223.8486833	892.27035	148.4165	316.9801833	909.5721333	168.5347167
Colnelenic acid	6880.330283	16331.52337	10526.91948	17631.09217	12795.10535	22618.14853	10731.66268	24111.54082	19234.44258	9997.500617	14690.23715	5972.742383	9628.597067	8654.666317	12188.90883	12227.77743	11940.6141	10959.73282	12807.59482	7859.437433	17785.03	10081.0218	12768.50067	11355.17117	12351.65012	10463.63925	8628.02235	8793.494683	9303.871733	14197.72337	6934.97935	10773.52273	9183.351983	8224.9352	9210.813267	7980.3322	8822.175883	9478.587817	10200.38778	7497.571267	8133.16195	8507.236783	10647.96285	9767.673867	9946.59415	9215.417417	7790.248117	10307.98325	18027.55587
Confertifolin	12630.95055	13557.17733	13187.85347	13473.6353	13958.26777	14856.17598	13172.52167	13827.4531	13425.33083	13676.52927	12417.93307	13075.81775	12275.315	12363.36945	11647.70868	12662.5031	14133.8176	13287.20742	15048.2061	14638.71458	14652.30298	12729.16562	13461.52758	13419.95525	13349.18253	12601.54143	13693.28012	13935.92543	13235.56122	13628.60108	13215.07387	13424.61725	13289.03	13427.45138	12502.72203	12916.10598	12804.08717	13436.14072	12511.14447	12637.80773	13406.35297	13326.92653	13048.02958	13426.43032	13263.58988	15049.62783	12574.92077	12721.10263	12180.98963
Convallamarogenin	133.4965	290.3659667	213.4948	404.9259167	567.1499667	262.29425	420.12035	178.7745833	307.6007333	358.1716333	399.1129	163.7686833	335.3325167	415.9262167	523.1684167	322.3916833	380.4320833	245.4655167	444.65735	388.7861167	241.3894	390.50135	316.4226	222.7655167	243.5919167	263.6448833	429.5771833	672.3995167	338.3865833	425.0150833	442.03825	610.5031833	370.1684167	579.1730833	303.5745833	582.8766667	287.7914333	472.2108833	455.3184	374.2595833	376.6989667	308.4520833	564.9661333	316.0658167	728.3485	349.3949333	518.7920167	237.5417833	607.9827333
Coproporphyrinogen I	29.7244	0.191566667	1	0.765333333	0.191333333	12.95623333	1.530666667	0.765333333	55.96528333	92.36985	199.36585	64.82965	12.3364	9.088333333	21.40175	55.18246667	10.086	15.78926667	15.1808	7.56525	21.17326667	1.339333333	0.189	9.3961	0.669666667	12.81966667	1	72.06683333	63.42871667	54.35745	58.44298333	109.84145	91.76045	115.07755	74.13743333	60.00016667	64.73326667	73.23398333	83.8772	74.58956667	67.63505	50.73371667	46.16826667	62.35361667	108.6548333	58.5405	51.42186667	29.98245	45.85211667
Cortisol 21-sulfate	29.9592	34.34888333	8.846133333	30.41665	97.59133333	25.54966667	29.037	41.70638333	24.88575	44.62213333	82.36316667	48.86346667	110.34945	10.63666667	16.18116667	61.741	26.43801667	20.60193333	20.33016667	14.29166667	179.278	11.60541667	22.81088333	11.081	18.6215	35.21278333	14.47636667	32.77566667	16.21273333	10.97666667	24.04785	15.94983333	33.65633333	25.58238333	18.05276667	20.10816667	15.92616667	13.17688333	33.98266667	13.64633333	22.95633333	25.0304	27.16578333	16.5836	38.10198333	34.58983333	19.2008	10.03983333	45.28993333
Cortisone 21-Acetate	309.1309	103.2756333	75.9748	128.45335	241.5332333	185.3885667	111.0187833	143.5225667	389.3568833	377.9297667	697.8920833	245.0724167	387.4773167	219.9487	415.1395167	838.34815	294.6534667	445.8372167	361.0711333	314.2418667	727.3509167	93.63321667	190.6199667	190.1258333	142.0368667	201.93585	127.91255	444.957	876.0833167	346.5616333	478.5108	395.8249833	317.9970667	345.3473	343.558	210.8453833	149.3573333	655.3260667	459.43265	355.6445667	355.5539167	359.22615	485.1738333	409.6308667	428.8848167	370.1265167	500.12715	187.6854	221.01965
Cortolone-3-glucuronide	8363.160733	982.7118	624.81705	658.75665	3122.724067	2151.03355	913.3561167	970.2723333	2298.741817	2256.495183	3790.744217	5617.40615	3005.005767	873.3722833	2038.906217	2563.432033	1830.064467	1572.438233	4333.304517	1213.949667	6169.270817	1456.25845	1141.998317	1567.798183	542.5543667	1687.05345	1455.539317	842.6428833	828.6273167	1109.539567	1205.839267	2878.68015	962.652	2094.321717	956.7673833	1560.792667	1128.536817	1536.744517	4633.607383	1562.839033	1333.29895	1953.98505	2517.346833	1363.8344	1800.723667	2345.45525	1046.834983	2808.061217	970.6044667
Costunolide	305.9810167	75.65398333	38.64603333	56.68618333	192.4862167	434.9788	89.79968333	58.73038333	991.1802	217.0760167	91.70216667	99.97436667	70.4006	26.36585	81.37966667	78.5188	23.80773333	38.8691	126.1904667	32.70265	175.6365	66.29583333	28.87755	134.57055	53.36488333	62.36275	32.64581667	120.9935167	32.03633333	370.7593	173.2887333	217.56465	36.29625	141.8578333	98.30871667	220.4478333	94.92218333	268.1523	303.2896667	172.2385167	109.51215	197.7570167	283.9142167	58.46593333	214.3592	154.4036333	171.5203833	501.9146833	86.05045
Cotinine N-oxide	2742.58525	941.2592667	1663.143467	1384.744667	17676.60083	1879.108867	1104.504417	1683.40145	9533.2292	33922.1472	10889.85575	9572.918583	7670.742483	1126.276567	9128.473083	3142.75225	1373.47165	20398.59473	9254.972633	4296.157033	9027.7127	4960.812833	1949.405767	22239.74768	2620.034933	7673.9908	1505.125983	3233.3278	5940.046933	2777.171817	56764.61268	60778.12668	11442.25057	55203.12985	5040.1367	7194.366083	2811.292217	32653.93055	20644.93487	57615.51197	43919.95445	79023.75022	8500.3964	2910.908517	46195.21588	61898.53455	5958.484317	25664.51532	3984.680517
coumarin-SAHA	143.4983667	42.03153333	58.43146667	57.7693	89.42341667	81.923	57.10483333	269.5814333	366.3665833	425.55395	850.2485167	254.5131833	257.1162167	1092.84795	769.01875	563.4956167	401.7028333	253.5260833	179.8000667	300.2233167	247.6576333	236.30025	144.9069667	129.5525	141.3670667	88.60011667	61.56696667	527.51195	369.4544	306.3686167	4392.137683	905.6633167	273.1739667	1411.791833	234.1573333	119.8025667	157.8813	310.18725	302.51625	223.2197	418.7969333	321.8991	822.96085	401.1396833	655.1148167	329.0814	143.1788	98.56178333	153.45755
CPA(16:0/0:0)	9.066866667	738.8647167	464.5636167	220.92505	333.9152667	449.4677333	487.2825	140.9954333	49.38116667	29.6353	25.1167	13.94435	1553.460667	552.3933167	531.3560333	1683.6493	1185.576983	551.4026833	1084.51005	481.7090833	121.1646	600.9105833	1657.934467	239.7137333	204.9438167	1182.792883	964.10835	16.93043333	9.374633333	25.8475	18.39451667	22.67306667	16.28015	21.29038333	26.4708	15.31005	11.1076	17.13588333	61.49921667	13.59971667	20.79845	13.87073333	21.90428333	21.14758333	18.4611	15.68735	20.33555	15.69831667	88.07105
CPA(18:0/0:0)	1.444566667	170.01755	92.6524	57.56668333	62.4196	162.9342833	96.06618333	26.73806667	13.69036667	7.72835	8.484933333	4.027216667	307.43395	315.2306	214.9640833	503.1563167	378.74325	130.02415	358.4657333	433.40155	42.19776667	206.6014333	769.4019667	80.51356667	46.29855	693.8736	478.1952167	2.965433333	3.0611	5.5069	3.348333333	4.933783333	6.132933333	2.678433333	3.060633333	2.391666667	1.502666667	2.690916667	14.9226	3.267366667	2.6915	4.209333333	3.061333333	3.059583333	3.3075	3.698316667	2.375233333	2.542166667	14.63676667
CPA(18:1(9Z)/0:0)	4.642166667	194.34485	66.20571667	42.53961667	74.31825	112.2614	134.7688333	26.07138333	17.1129	17.45706667	6.6136	5.408666667	242.4071167	459.7543667	371.6507667	569.86315	521.9221	91.67225	391.7477167	575.6808833	48.175	193.0854667	1065.71145	96.77256667	52.68211667	809.6462667	426.3820333	8.6086	4.171766667	12.58588333	8.4182	10.08825	9.819716667	11.05463333	5.643633333	6.409433333	3.8262	8.705316667	43.36061667	7.585083333	10.85793333	10.42696667	9.8119	7.0084	8.100866667	8.629683333	8.718683333	8.0871	15.97528333
CPA(18:2(9Z,12Z)/0:0)	17.19923333	314.9360167	89.61465	107.1536167	186.3766167	217.0845167	148.9759333	50.04313333	30.39395	30.58685	21.62941667	10.75865	463.1292833	876.3903333	615.53985	686.47155	791.4176833	121.6544167	651.3376	328.9429833	91.01638333	419.0043667	2015.80225	154.6441333	133.88475	947.6701167	343.8700833	19.99695	10.3033	21.00093333	17.12328333	22.96181667	19.29643333	13.29626667	13.96791667	15.26875	10.76786667	16.54951667	47.28818333	10.3327	18.23918333	10.61655	17.76273333	90.01086667	14.23391667	12.81621667	17.12701667	15.70975	27.73663333
Creatine,anhydrous	1851.355433	82.59908333	303.8534667	356.9068833	407.08	884.9956167	310.7432333	636.9890833	8146.896183	8255.8977	9928.318867	3396.2355	1885.199283	2015.147583	7514.58315	8170.905617	1622.54395	1839.15445	2326.384067	2258.4971	3280.582033	562.96975	219.0326333	1118.651	386.9385167	3225.3566	812.9871333	8201.572283	6989.80205	7393.930467	6476.009033	13032.12687	5104.129917	7810.253667	4266.45975	4110.714017	2888.093733	16702.94722	23715.68618	10458.2932	7704.4663	3975.39905	4637.45975	5005.311383	7286.6796	5819.88165	5315.2424	3560.9022	3526.547817
Creatinine	2273.16635	1401.20295	1637.1937	1412.240533	2783.377933	1466.297867	2021.280033	1468.963367	3338.850283	2614.052433	4919.163533	2262.058017	2343.652017	2570.662533	3056.316583	2643.253383	3047.2467	3625.21615	3411.183067	2650.734467	2995.115333	1494.30035	2292.114717	1863.880717	2441.35205	2779.411233	2278.9688	2241.277283	2113.32845	1893.390917	2852.540883	3995.171183	1906.854217	4133.036383	2210.859917	2765.45065	2426.4393	4061.847933	4262.033833	2833.429333	2690.763717	2873.793217	3922.17695	2640.281117	3345.703383	3875.9626	3216.856517	3379.187233	3119.051067
Cucurbitacin I 2-glucoside	31.9162	8.9529	16.36131667	14.0474	8.373266667	7.217633333	16.4271	57.29586667	36.25673333	33.3817	232.47255	75.95115	41.77715	7.2237	7.530533333	35.15546667	7.174816667	13.05698333	26.79853333	15.89176667	14.76891667	1.912166667	4.338833333	7.021383333	73.96981667	13.58825	4.032	47.79743333	9.231433333	19.30708333	11.84741667	47.86246667	29.1542	20.90476667	8.408066667	21.568	37.1702	35.44796667	74.87088333	20.677	14.93773333	38.62431667	35.12545	11.52223333	53.5	81.41421667	12.51788333	10.69961667	33.08235
Curcumenone	2029.76825	1863.079267	1826.74555	1825.997833	1402.995783	1096.538467	1509.2097	1439.829817	1570.968417	1425.173483	1278.369633	1662.544683	1518.973317	1480.999467	1337.637917	1118.798	1061.198533	1135.624117	1119.3525	1137.704433	1390.451383	1420.074917	1087.2104	1008.6074	1499.399783	1522.808517	1034.7512	1774.068967	1185.0162	1282.869267	1164.7555	1357.013067	984.2885167	1794.821867	1864.0421	1620.092817	1842.259433	1421.189617	1759.392767	1144.574817	1307.389983	1254.160017	1378.381017	1517.0192	1314.252683	896.2972667	2023.4981	1794.77575	1728.357167
cyclo-Dopa 5-O-glucoside	121.9658333	10.90588333	14.01971667	18.46191667	18.27245	23.43553333	18.8454	14.01621667	269.71035	160.8458167	194.4077667	110.1183	38.78816667	21.04445	103.6016667	177.3692667	24.29816667	50.41431667	104.5969667	43.06543333	54.98448333	16.54111667	8.623883333	24.40025	17.56743333	27.55585	9.8959	132.8516167	118.96675	102.28465	2096.113467	287.8604667	102.9758833	974.4959833	144.5902167	91.92616667	83.0372	150.1252333	231.9870833	145.0311667	215.3850333	142.6462	178.2494667	106.85255	162.9956	135.1924667	91.2651	103.1489167	103.7685667
Cyclohexylsulfamate	126.8617	119.2281833	122.40095	134.65645	674.3635667	134.9546667	120.5143833	116.1653167	240.1229333	175.5104333	118.2363	114.4113167	138.7805333	1327.540233	2456.821167	319.1750667	1421.184333	205.0006833	150.9076333	143.3886167	112.5276667	398.8061667	5611.92445	480.5924	195.0899167	202.23075	163.6502833	130.368	136.4675667	135.0412833	790.7085333	168.7465833	156.5016667	1193.437283	158.0941	197.3034333	127.4038833	127.9667333	185.8475667	125.6863167	163.6279	116.0920667	144.8895167	156.6920167	128.97055	127.7340833	124.44865	141.3484333	126.4902167
Cyperolone	7516.16345	7240.6596	7011.7435	7005.714917	7055.1797	5362.99625	7451.6079	4879.497817	5013.396933	6627.039183	5381.197117	6853.40165	6806.81455	6125.99605	6233.996267	4694.181633	3728.3059	6923.021867	4574.379833	3993.964417	6296.936667	5860.7616	4296.698683	3842.37705	4037.368683	5286.05005	4042.996667	6609.470167	5506.772517	5284.933667	5324.612167	4287.152383	5127.968017	4461.020717	5020.750417	7623.301283	7818.158467	5570.65525	5447.969233	5106.744117	4809.446433	5814.112567	4750.899383	5495.0482	4970.646817	4338.430217	3319.757267	8011.278933	7637.0932
Cystathionine	27163.6341	25647.56383	25291.1987	26434.6346	28470.62562	28454.6947	28507.40948	25770.05453	27611.9255	31600.21908	37741.04022	35771.72765	35402.08685	29010.68763	46965.82243	29546.62007	29524.57292	23998.37783	28682.84392	23884.16222	28861.47438	38798.98538	41450.46162	43343.28155	35452.50458	35524.15895	32618.36127	25969.21988	26695.85448	27333.93758	22955.31983	23214.38587	21973.27752	24370.28272	22354.87067	22337.10943	24611.28158	26982.2128	24726.37847	24721.11563	24451.00663	27053.72623	40800.78835	39680.1294	36340.48843	28666.52082	25490.99762	25596.6698	26696.03168
Cysteinyl-Cysteine	25804.31992	17099.4395	13866.76578	12232.88852	13837.703	5084.369917	13934.16897	9082.927733	10318.59102	14565.9633	10486.62283	16562.95722	43751.00675	29517.01427	31659.32385	14460.95897	9237.637883	9894.576283	12107.73033	7642.60955	18010.33753	16871.50195	7857.76755	9211.8704	21410.03905	6005.812017	8785.940717	25186.14703	11438.94175	12242.71083	10417.89742	9563.1638	9068.40095	10282.45923	13570.81745	16612.7903	25919.56197	12373.93388	13123.77182	8062.179167	10099.93772	11901.6246	9631.378633	17187.4002	12231.16517	8109.801567	27930.8419	28522.92132	27291.8105
D(-)-Arginine	9913.014317	510.0084333	2007.229567	7396.876133	6835.901917	6208.90855	2989.825983	4923.396233	44623.90907	14565.95872	81961.9473	24776.04058	11749.4157	4802.185017	11661.87752	37919.19563	5072.9251	12323.81673	12859.96207	9066.002467	12490.77935	3773.141217	969.1141667	6969.705983	2290.337033	7885.052383	2324.76875	32462.11478	14988.26985	35549.02247	25788.15508	19135.91488	12487.85107	19909.36055	23481.56327	20456.74983	15588.10193	24864.28403	37137.87333	24352.12178	23859.41673	27530.34202	42294.6805	20655.7601	27500.84665	26123.29023	18793.50393	20163.87337	13966.02435
D-(+)-Galacturonic acid	337.6097833	74.84585	82.74301667	89.32313333	85.60276667	63.29531667	106.00125	73.6145	652.4841333	445.0752833	915.7253667	368.8781167	151.3990833	101.5968	162.5910167	281.45035	72.5663	125.1361333	215.0932667	139.34195	348.1827667	63.25996667	47.98373333	69.27343333	60.49096667	83.96695	36.0752	391.4109667	306.6564667	339.5418167	449.50775	462.481	302.5078333	357.9479167	258.2447667	261.7516333	219.5472333	417.1225833	605.7349333	255.8379167	274.4682333	298.86445	276.7772167	268.3528333	326.7297333	207.7564167	199.8229667	238.0621	235.7343167
D-(+)-Raffinose	2784.406467	13.35965	30.01655	20.96088333	40.98435	48.3369	31.9522	34.95386667	523.0998333	357.1794667	202.47185	177.4744	71.558	63.67183333	48.7149	107.6599333	56.0192	89.39036667	180.5591667	312.7630333	141.1852667	32.57293333	4.147033333	113.0258	24.97385	75.14403333	26.22621667	144.8898	162.2189	142.3104	160.6878667	289.77725	147.9425167	293.1016333	182.3374333	106.17965	126.0459333	277.5217	291.1154333	202.8501	173.7947833	163.3502	168.3789167	186.3709667	195.3320833	367.009	198.2645167	60.5291	132.5051833
D(+)-Tryptophan	155.8899	51.76641667	43.89028333	90.06498333	151.7168667	175.9658333	102.1446667	124.56145	271.2406	203.9855667	932.3938	355.9530167	432.9296	81.69353333	193.8535333	162.6472667	49.31775	252.0910333	172.27335	81.00496667	138.4578333	24.73608333	58.24486667	115.1526833	80.99018333	109.8461667	28.11431667	383.5312	206.7319333	284.9792667	583.2319667	533.97955	200.2928667	249.3748167	203.0773333	302.0273	155.8137667	548.0509	736.0688333	392.6604	275.19905	248.6421667	465.0423167	310.72705	321.5143833	230.1436833	241.22725	225.27755	536.0919833
Daidzein 4',7-dirhamnoside; 4-{7-[(6-Deoxy-?-L-mannopyranosyl)oxy]-4-oxo-4H-chromen-3-yl}phenyl 6-deoxy-?-L-mannopyranoside	249.8529667	0.190633333	3.024583333	1.912633333	2.8616	68.94635	11.68101667	5.809883333	109.6215333	117.5101667	145.9599167	21.60091667	7.65205	6.463633333	12.6287	35.20555	16.88423333	25.58011667	16.9582	36.50256667	22.0879	5.5118	0.760433333	12.81921667	2.245366667	11.62753333	2.745633333	22.82363333	29.09291667	18.90811667	22.65571667	24.69491667	39.72526667	48.3889	29.88481667	18.34036667	15.35935	23.03836667	34.80875	11.6704	18.02325	20.85598333	14.04848333	28.04735	32.69986667	36.47345	28.74111667	8.320916667	10.65848333
D-Aspartate	1216.9481	30.68236667	218.4161667	266.0745167	506.8221	583.9368167	383.3943167	569.3248833	9971.9945	3800.784867	7731.9215	2728.909983	1050.854133	1098.731583	1562.78405	4651.376083	933.7414667	1024.291933	595.3819	871.3810667	1442.04405	477.2661667	62.56866667	270.9886	423.8499167	821.0379167	202.29895	5505.138317	5270.134517	5850.167217	4886.6425	5870.533067	4774.233433	4686.839483	5037.59485	3168.2254	3282.19955	6865.321767	10708.4155	4537.914683	5509.570133	8956.004533	4300.264967	5910.774083	9841.800967	5667.203517	3742.0366	2104.542617	2826.4557
Decarbamoylgonyautoxin III	116.0344	11.2119	16.57331667	55.0999	33.37011667	198.08055	26.68691667	48.20341667	252.3748	101.4229167	209.25015	175.3027667	35.18961667	28.67185	45.56661667	87.72578333	35.88855	54.21313333	50.04781667	63.63906667	55.27678333	24.14588333	19.5078	40.20303333	36.02288333	32.46063333	25.47735	60.56435	50.5832	68.6083	156.5831833	108.7818167	73.07565	96.6789	76.9609	59.64061667	44.99915	86.23585	82.57125	63.59276667	70.149	71.38083333	71.99591667	73.33998333	75.5378	90.75456667	96.93643333	60.94233333	63.88326667
Dehydrochorismic acid	19295.59343	15258.85187	15606.39978	18352.10603	13346.94672	9822.23875	19533.56137	9831.17295	9630.962033	9883.68475	8020.466233	15103.03737	37021.8178	26408.8976	20732.71728	18360.43173	9028.204083	21205.53673	7737.522817	8591.584917	13115.1563	16812.09792	7440.089933	5385.472333	6919.489467	6198.861633	10522.04348	24829.5726	16728.3129	14694.97425	13576.40678	8778.606417	9978.388367	10500.70587	12940.84198	25254.92275	24710.52977	11234.10893	12271.90407	11706.81952	11229.70267	12726.64415	10427.64772	12861.22115	9836.218067	8077.004817	5554.728583	27152.71582	23006.04123
Dehydroepiandrosterone sulfate	13739.1933	16716.80178	13667.90058	20890.33883	41871.5375	28733.7089	30407.16743	14672.634	20776.75323	10903.59963	33245.76578	30469.7367	47635.25107	37520.74783	38999.60807	20196.50838	18125.80918	33524.86547	24569.3245	8430.189267	54086.8284	41122.70392	30448.75532	47714.68757	14013.6509	26125.95777	26592.88702	19423.57732	11363.6866	19354.5328	29863.80258	25967.83415	54167.99572	18429.35607	10818.08015	25946.70725	33436.73763	16292.07285	25436.82253	14116.72792	19912.9726	30319.85423	46442.45817	26345.75103	53733.27548	49725.29432	17829.57408	54761.4996	42771.01098
Dehydrozingerone	336.9735667	388.5067167	296.69975	319.6550333	572.3138333	300.8214333	307.8879667	324.7498833	597.4565167	520.7642167	696.1449167	372.3538	367.3211	400.7349833	414.2554667	940.5472833	361.5832167	372.28085	612.70825	353.8363833	482.23045	332.9190833	335.1766167	319.7058	330.2574167	420.3460667	420.4425	612.8466	374.2504333	500.4249333	390.9393167	422.0656	578.56545	453.8856167	492.8048167	456.4825333	474.3848	419.1260167	528.0716167	499.3595333	392.4194167	492.24185	422.7096833	486.3485333	500.8455167	360.4500167	373.6180333	631.9629833	567.0536333
Delavirdine	12.96201667	0.9506	1.882883333	1.148	1.148	6.04065	7.158433333	1.148	46.1679	23.33056667	73.24831667	3.85385	6.000166667	1.8221	15.33276667	53.20643333	3.06915	3.549233333	18.12193333	5.102766667	20.5286	2.390966667	1.050116667	3.461266667	0.959	5.566633333	3.151166667	15.64935	7.6806	16.8168	15.68595	15.84868333	8.5141	21.7062	26.86766667	16.27211667	23.79776667	38.64595	44.2504	12.68583333	22.90708333	165.5656833	43.10316667	10.08381667	41.09921667	96.6011	53.59776667	21.10091667	5.483216667
Delphinidin	370.1267333	76.80803333	83.635	81.23693333	113.3736833	278.5249	100.5836667	128.1029167	2023.1485	2900.99545	1237.485783	123.2590833	222.4182833	376.4211667	414.24945	230.9599	219.9623167	161.6506333	111.4541167	229.3554833	749.4286833	92.58706667	146.31415	154.8414167	239.3245167	170.0112333	148.0121833	3454.25405	1013.92335	3260.3258	1102.504983	2140.221017	909.7673167	742.2038333	1826.0731	652.6181167	595.5889333	4062.98665	5019.058867	1370.686483	1390.66125	2434.695333	1859.188383	1781.483283	1521.075233	3054.881617	2310.58475	1156.152483	690.8513167
Demethylcalabaxanthone	37.76083333	8.687233333	10.05736667	10.8304	18.56388333	21.5665	8.500916667	28.30836667	59.38878333	65.0585	88.10301667	51.256	41.87686667	20.85941667	30.78728333	39.01891667	15.29145	31.00673333	24.07568333	18.77901667	40.7676	7.067666667	16.853	23.53948333	29.69241667	22.49508333	11.25285	85.38195	30.47508333	40.96843333	55.21665	74.06036667	49.48301667	37.31286667	46.17831667	55.73735	23.22698333	54.70776667	69.6965	36.66676667	39.84761667	54.47466667	51.68946667	42.08866667	69.79443333	72.48438333	66.37373333	21.81946667	27.76265
Deoxyadenosine	831.19995	542.5202333	529.1726167	677.37665	891.09885	623.8184667	684.5117333	459.5236833	586.6703333	568.2139333	719.5123833	667.4691667	606.6239833	462.4810167	476.8533333	471.7031833	292.2070833	574.6176	345.1265667	374.2326667	496.2541333	506.3464	288.8006	306.0576167	322.04735	270.5242	377.70245	720.7645833	601.0586667	634.9608333	540.51355	456.6745	473.2574667	607.6863333	627.8219833	894.5669333	862.9187167	645.6241667	770.01335	653.5683667	551.8916333	636.1122667	578.1043	586.4967333	619.8167	401.1478	419.4152833	960.1458833	820.2499167
Deoxycholic acid	666.8699	1488.509133	815.6866167	1499.579633	2273.31405	2111.85985	1761.337533	754.8869667	3035.057833	1391.90425	1807.70415	760.04755	2824.043117	1445.23815	1020.7722	1643.404983	1852.62445	1641.853833	1769.540333	1524.895033	1782.05615	1552.343217	2152.861633	1976.555083	1132.355967	1260.414717	1450.870767	1533.291267	850.1800833	1920.0899	948.38	1373.026583	1363.372933	1561.197033	1027.437883	998.2647	898.8010833	927.4533167	1680.686683	725.9449167	1524.548483	1486.577483	2042.092433	1267.320317	1913.253733	1949.51885	1223.5757	1077.380033	1689.914
Deoxyguanosine	1212.55805	112.6598333	166.0091667	270.27915	216.5691833	359.2673833	268.2667167	304.9531333	1272.2091	598.6192667	1914.703367	583.7382	412.29315	274.9743	555.4371667	1009.823133	195.4933	349.1347833	988.5848167	558.2280167	592.43925	171.7353833	92.18461667	429.5764167	337.4679	258.92525	131.3080333	710.6871	497.20805	619.7069	894.48085	1255.06905	514.4883167	838.0616	714.5373667	467.7160167	453.8251667	792.2961333	1553.639933	580.7997667	671.35215	784.5425167	863.3850333	1105.800217	1092.398733	862.79245	1248.619567	513.4468	588.9110333
Deoxyloganic acid tetraacetate	18.30771667	0.380333333	1.052333333	2.200333333	2.295533333	1.722	1.147766667	2.391666667	24.14508333	17.9036	13.5145	5.2196	3.927	3.826433333	8.538483333	143.7439833	2.296233333	5.569666667	7.98735	5.643166667	8.24635	1.817433333	0.191333333	6.313883333	1.243666667	2.5928	1.03635	17.97951667	445.355	26.71868333	23.05288333	25.42206667	16.11731667	19.45013333	12.70626667	36.25	4.929183333	14.70846667	15.84201667	13.88926667	14.15941667	11.02526667	315.7452667	26.57803333	212.3288	10.72741667	31.19145	49.60225	17.64035
Deoxypyridinoline	23.64288333	1.675333333	3.1563	1.435	2.200333333	25.4061	12.58653333	3.635333333	129.2985667	50.39958333	65.40225	9.409783333	8.123033333	6.695733333	7.84155	22.15695	9.005866667	4.1271	9.01775	4.501	15.2381	4.208166667	1.530433333	9.2785	2.7713	12.02585	2.673766667	9.8075	7.214116667	10.37063333	9.910766667	6.72505	10.46518333	10.93578333	12.58636667	6.432883333	2.211766667	9.5996	39.67391667	7.021566667	3.913	12.32986667	9.97965	5.701566667	16.98296667	21.57981667	57.02801667	8.733783333	5.866083333
D-erythro-D-galacto-octitol	110.6898	53.01631667	54.45991667	61.79856667	63.69508333	42.76411667	71.80203333	43.25153333	127.3507333	106.03715	104.9260667	357.3486833	162.8862167	106.4221833	160.8909167	113.4468167	43.17025	98.63496667	1374.0081	537.5940667	269.0547833	66.45613333	33.00866667	231.4848333	44.07266667	65.89403333	26.92643333	102.2892667	73.83523333	64.25373333	69.87268333	89.72716667	71.07535	91.38158333	55.63643333	101.1080667	113.9854167	80.44645	119.3359	63.34891667	57.14191667	93.1785	58.28125	76.36208333	74.3472	87.50896667	69.20491667	105.1314833	116.5040667
D-Erythrose 4-phosphate	81.74673333	95.17993333	52.95993333	35.99836667	365.79495	62.9568	152.6451333	37.71321667	117.3323667	144.46535	34.76591667	47.47956667	68.46145	159.2536	437.9438333	412.76055	1159.593533	259.0317333	233.2932167	247.70045	167.8640833	283.5918167	426.6079167	235.6365333	63.0929	326.6837833	47.5233	208.5871833	129.2009	123.2382167	398.2151833	366.0857	104.44395	396.3266667	87.65711667	110.3707333	158.0698333	538.2494833	1080.443267	738.72265	397.9708667	428.7938833	210.0374667	179.4666667	250.36175	318.8350333	118.5143333	437.5948167	429.97295
Desmethylxanthohumol	236.5822667	137.6688	50.98905	64.84506667	100.6084167	484.7775833	70.21998333	358.1879833	1253.9788	429.6914833	1648.309183	1091.614783	437.9956	81.60096667	539.5463	561.3561833	118.9090833	223.8569	79.20051667	70.87498333	1190.203967	225.41665	91.99903333	513.2699	270.58455	111.3524167	52.80636667	799.15335	451.1123667	1099.50855	1049.453967	1154.273233	468.8167167	1511.3567	648.6817833	752.8858667	573.8804	2125.683	1893.447183	776.4608167	954.3992667	1211.469567	1504.71895	855.6406167	1634.68915	706.2350167	565.2176667	1475.589833	731.7087333
Dexamethasone	15.22721667	6.282733333	5.031483333	5.124933333	15.49403333	28.4224	83.98286667	28.0295	58.15368333	54.25185	42.50893333	15.19676667	26.8966	16.38571667	18.41481667	27.30271667	19.48208333	26.97251667	27.40348333	13.01043333	22.1004	8.510016667	12.32751667	16.9419	24.24575	14.65015	12.63698333	33.33971667	51.43165	80.08693333	56.89943333	81.4306	76.50053333	43.91898333	45.99676667	135.8704333	17.92795	45.7695	33.68861667	26.22403333	47.14823333	35.34823333	623.3588333	58.27695	78.26296667	76.39298333	31.88828333	35.64558333	28.96208333
D-Fructose 6-phosphate	306.57815	19.31158333	27.83685	43.0493	78.90533333	70.10928333	32.43525	61.73736667	656.0169	584.34895	144.1034333	276.5543667	125.0432333	96.34323333	277.5295167	490.69145	135.9230167	157.0039667	411.7453667	307.2812333	198.83135	50.52211667	35.34846667	145.32575	81.10425	294.6686667	54.5124	616.4463667	602.9813	524.6091667	451.7993667	814.3137	542.5091	561.5619833	484.6529333	307.4284167	330.9895	656.3291	713.1635167	554.5676333	400.45645	588.7596667	518.20865	402.9393833	925.4804333	590.4268333	448.0049167	257.2735833	353.22575
DG 30:4	14328.3331	18301.73373	11248.04267	9356.318017	18905.5179	17250.65943	10758.96442	11867.47417	32086.42187	20444.65558	39098.16757	17809.1335	20362.34645	13814.88985	15606.82427	16846.56783	13961.8999	17175.48255	17830.86213	10917.49293	22334.66417	16448.8467	13317.99757	14562.96627	19658.73352	11358.8462	12936.81292	27099.4727	16572.38678	30824.73677	16149.893	23380.49583	30915.91115	19253.8919	20877.36843	23065.735	26467.89932	21646.83325	28207.98273	10936.64523	20749.40665	22068.70567	27389.99898	25518.08105	29748.75565	30280.03263	22946.36745	26857.41883	39939.91187
DG 30:5	11818.96005	17745.50122	9990.059767	7913.371067	15217.35333	13291.98295	9815.118833	11558.87898	30589.13237	16272.53113	33510.13038	14479.4822	17599.15332	11847.084	15582.0025	14958.92278	13362.08313	17472.58875	17152.18377	9878.832183	20741.46953	14718.1929	12386.97577	14048.07917	15519.80618	11025.68973	11241.0672	20035.49963	13043.89015	30667.90963	14590.54345	19456.43638	23552.82372	15906.1828	16754.7687	16399.40238	20551.11173	17419.20803	24084.83687	8932.5124	17480.2262	17300.5705	23254.70625	19039.66143	23627.9216	25033.41158	17045.78643	21650.56213	34390.6989
DG 30:6	13747.80862	22387.75632	14346.13628	12159.74402	19213.13322	17358.20105	12306.04282	13332.6355	36851.73857	16513.35917	43530.63905	17029.37452	23303.7607	14302.58545	19912.92275	18648.42648	17272.01747	23835.26097	22462.02618	12922.07488	24461.32115	19127.21125	16960.86353	19213.22668	19802.67073	15104.44637	15080.8238	20569.66507	13755.34943	32063.3212	16819.11532	22121.1843	24281.00952	18263.62467	18395.67835	18321.05612	23007.78677	18795.0321	23999.2917	10947.59298	20323.82193	19556.95002	26351.07157	20306.47932	23775.71857	27701.16932	18642.9227	26336.48577	43017.06135
DG 32:6	9982.618517	12807.20638	7880.4295	7831.07915	10756.08973	9857.850083	8727.874383	9690.5979	28250.70132	13415.27732	33066.03535	14239.0849	11465.19065	8756.013783	14993.77913	13593.94153	10097.39668	18135.1073	15577.66497	13372.11808	12368.48562	10351.40925	8752.988867	9579.781567	12819.59843	8590.4373	8976.27765	16158.61937	10685.02553	21785.8855	11420.19567	14084.89512	13975.51715	11787.15983	13001.44873	11895.23003	16828.06202	12701.63312	19617.35547	8229.337433	13191.85108	12185.22497	16129.35257	14143.18468	19769.19623	14985.47948	14085.17958	13771.20227	22341.27208
DG 34:4	14427.12493	24313.51097	14234.5609	14323.38768	24315.73973	19309.12822	15460.06147	16382.93398	41114.59803	33790.40517	47621.14892	20698.00307	20778.43568	15956.08225	25089.94645	27359.25783	13201.22852	21371.42375	22490.60037	15645.82028	19540.74885	23881.02988	23258.12465	20245.35495	31667.90568	17587.01233	20756.74138	36405.3267	22695.94477	67473.48403	26144.75238	35486.09363	50388.17793	18200.4361	26800.93683	33964.39775	48415.06493	27721.54092	31240.09872	14505.52137	19830.71062	26493.69578	41606.67017	39071.62488	48307.88265	38084.80498	26942.42818	34605.84935	54552.45573
DG 34:5	11946.228	20433.18653	12086.64767	12109.08415	16884.1822	15579.32967	13042.61767	15017.24065	41036.43323	30756.91537	40464.24123	18490.39695	18779.77385	17274.85062	25597.82887	27202.26697	14264.74538	19027.52477	18931.20507	14697.2906	18482.88173	17439.99807	23183.35273	14098.5082	20358.93575	14624.23155	15868.35777	27277.2403	19819.8904	75349.70527	24499.97857	30478.92818	48349.4071	19458.1958	25012.61892	25402.4024	35982.55902	23329.9246	30734.33397	15109.56603	19765.34597	27500.63298	34883.47605	37864.8381	40169.90947	33982.70545	21054.99573	34738.02222	57062.37085
DG 34:6	11860.2321	32890.82665	24135.0876	27484.50892	25889.25387	34531.96385	22336.63933	30689.39645	39731.8567	24679.60358	32862.58298	17244.59745	23368.88987	20705.30662	25685.2154	27034.65047	18074.68527	26788.25877	26928.44213	19037.17315	19871.65358	27033.92392	31602.04788	26067.72567	30310.49475	23958.26682	31497.69852	21240.46512	16551.72777	52229.73752	20215.81042	25506.82972	30448.86827	17353.91002	19528.83525	19282.55157	27883.68897	19688.16417	28646.84032	14873.60192	18405.20148	21690.548	27115.64738	25280.41242	29452.48225	25652.4285	17361.6923	27428.99378	47035.26807
DG(13:0/18:3(9Z,12Z,15Z)/0:0)[iso2]	4816.601867	13528.8061	11964.35003	11001.33168	13343.80995	13887.81757	11128.91407	14558.97192	19940.73252	11991.25958	15798.0943	7934.015533	13156.27638	9971.952567	13356.09532	13893.22772	9319.3784	13070.5719	10229.40195	12145.73572	9838.63885	14023.95707	14051.6416	10854.9002	11950.58925	11611.20623	14976.70332	14548.34375	7832.83335	20847.36435	10767.7477	14249.32023	15896.44845	8864.11535	9119.794	9786.7157	17062.68448	9524.37115	17072.94115	7248.633567	9903.066967	12210.45368	12416.22003	13398.99565	17915.17593	14886.8826	10088.13122	14138.19968	16050.34008
DG(13:0/20:4(5Z,8Z,11Z,14Z)/0:0)[iso2]	751.7729667	1881.8539	2008.213417	3314.082067	2800.470883	3252.702167	1158.0459	1805.581967	3236.073933	2330.70005	4937.9053	2131.805767	6332.360767	1729.050533	18452.42888	8084.00925	2898.3067	10694.61807	15053.16357	6544.560567	1790.901583	14465.29945	2925.519817	22684.82883	3135.588783	15047.11158	2473.822283	1962.232233	1510.00865	4522.144433	1733.425033	2020.0624	4253.45095	1361.016783	3448.2492	1781.366833	3102.3127	1714.223667	6785.22325	2134.1749	2194.924367	2967.63	3249.0616	2587.645383	2669.880317	3294.284017	1450.48245	3775.1468	3947.304367
DG(13:0/20:5(5Z,8Z,11Z,14Z,17Z)/0:0)[iso2]	5980.9189	7660.2185	6004.04105	4124.957183	7779.365467	11504.34883	5920.5861	4561.334967	17700.18322	12982.63793	18541.84257	7511.334667	8973.639583	10219.8492	12935.00545	11862.2824	7316.736067	8995.36275	15641.98505	5988.404483	10407.15093	8339.55605	12247.625	7938.32995	7459.943	9507.5177	6046.6524	8025.0439	7943.87455	13411.4945	6767.270417	10462.93812	14001.1216	7568.83085	8495.184333	7569.182517	9158.8037	8735.8442	10056.04777	7791.187883	8501.1157	9887.213333	10131.64825	10417.11057	10399.73338	11087.81097	8843.797967	13225.85988	20369.82962
DG(14:0/17:2(9Z,12Z)/0:0)[iso2]	5804.451483	12673.69933	10155.81443	8532.512233	11492.67918	12218.2502	9715.60485	11822.093	25751.6918	13875.3324	24188.91305	11365.72253	13308.67558	11378.99363	16204.93425	14060.09958	11758.6156	13381.79823	12073.7304	14476.70718	9227.0865	11223.29355	12014.45807	10925.43888	11399.48393	10612.61972	14708.71933	12974.68595	8459.470667	19786.70582	10854.6539	15186.94973	21478.79088	9009.56345	11087.66635	12234.25522	26688.42277	9988.745333	19737.44862	6800.989617	10556.69577	12798.39695	18339.56607	15023.83782	18725.60112	18834.71125	9782.863817	14829.2769	18871.70097
DG(14:1(9Z)/17:1(9Z)/0:0)[iso2]	516.1564667	2766.592483	4156.818067	4225.927417	2876.0296	5265.176233	3517.884317	5133.003617	1657.169883	858.98405	2839.99925	572.3682167	3628.355367	2205.2934	2765.26665	2136.813333	1817.830017	2968.319217	2898.62035	3425.92995	1121.0857	3023.834517	3451.429817	4196.130283	3138.193833	3387.767933	5910.3643	1344.52055	1277.896467	2621.2552	1644.633683	1302.15215	1936.627933	794.2936833	1329.730717	1325.533183	3939.112883	994.09985	858.66375	1227.789117	728.1746333	1762.489967	2429.345967	1394.160117	1604.722383	2326.12275	425.7286	2048.153683	1659.168233
DG(14:1n5/0:0/18:2n6)	5150.7286	9374.9216	6666.592817	6402.27475	13986.51368	11729.98105	9594.0795	6180.909283	13581.01237	16869.92593	11008.70168	10727.5678	8275.011533	10619.08108	7362.372517	9853.829217	8382.9025	9656.7183	8390.897583	7209.158833	8837.6331	7762.34335	10151.2348	6765.720483	10572.609	6483.8789	8210.648417	13573.747	6798.746633	30682.25475	9161.205383	10346.40468	29682.18005	10292.87808	10438.9838	13885.7995	14885.63847	9381.84805	15013.71362	7076.29995	8957.65955	13480.68383	16673.65848	13177.91638	19598.70813	27367.71302	8000.714933	10496.2661	15401.3054
DG(15:0/0:0/16:1n7)	2273.2253	3110.2727	2896.837167	2507.724333	9990.648283	5185.783083	3595.322733	3415.17735	9079.602733	7839.51175	10602.95158	5707.5231	3252.233683	4121.439617	3199.5705	4879.89185	5283.907867	9015.3639	4028.886117	4501.01665	3598.478467	6633.8763	3920.465733	2934.11455	4417.687217	2729.057017	3030.414867	4458.951267	2178.752783	8776.67345	5868.868917	4404.0158	20365.68168	5784.188	3716.232167	5403.875367	18545.63415	3163.58625	11291.0899	2710.01125	3852.334983	4938.817933	13584.31758	6111.937567	8775.18175	7964.74275	3373.517017	3950.577867	5269.0783
DG(15:0/18:4(6Z,9Z,12Z,15Z)/0:0)	25029.92882	81169.99247	80612.42577	74245.94802	72089.04322	79661.06428	61151.65402	80195.30477	81570.32972	75154.02058	97809.2501	44777.26973	104110.2584	87759.08353	119684.0124	103272.2156	61437.88595	87339.94618	87640.08973	76927.71565	55829.91838	105525.667	122601.3987	101174.5256	80892.62297	95115.4995	98694.68675	68104.52828	57749.91862	146918.7493	58718.81645	70371.52108	160065.0506	54090.351	81519.0278	61690.42905	92612.02252	54364.21937	53453.11787	50065.60583	45017.62663	104456.0899	89332.66342	102878.074	81346.52868	113686.618	45449.26152	122961.9442	178899.5062
DG(18:3(6Z,9Z,12Z)/15:0/0:0)	44596.9478	90670.88773	75095.55805	84937.69837	92589.23882	102596.292	79563.00267	94391.18285	131572.2477	116458.5493	197008.5537	74792.63415	114396.1057	74944.52182	135054.127	149244.6337	68468.51747	110806.17	113491.504	92323.76422	75503.21868	109474.8023	100296.4423	117342.9486	84255.9124	101650.3103	110879.7274	149425.891	84143.39705	282770.0448	105027.3516	145188.5669	213083.9705	77118.77763	103468.4625	121043.5258	208852.2796	104000.7335	95593.47652	66849.57477	79122.45442	127399.7353	175654.9371	140317.3322	179214.9381	161684.7586	95236.88828	162513.3157	222674.5166
DG(18:3(9Z,12Z,15Z)/15:0/0:0)	903.2838667	2052.85905	2710.351833	5390.172217	3735.560667	5327.324167	1821.176983	2403.63285	2848.46485	2172.8126	8457.869833	1821.619983	9880.456033	1568.32855	38926.33613	22530.48612	4177.031	22257.81275	34938.00467	16766.24875	2448.650317	21878.03477	2219.794567	47754.25942	2387.8041	34671.55648	3409.447167	3403.36955	1841.6832	7329.651333	2325.768467	3700.96935	5507.504867	1980.990233	3659.319267	2574.779517	5443.346217	2387.966117	8635.645417	2726.050967	4068.827567	3301.045483	4884.348883	2924.008033	4782.560733	3891.38635	2534.375167	4697.2933	3630.237367
D-Galactonic acid	8220.65985	802.0077167	994.0382167	1026.656	880.1481	1513.194617	1206.132467	923.64395	22841.11253	15015.71675	24014.19605	5934.94555	2268.140717	1319.52175	2148.389617	6923.387783	1183.660233	2592.936733	39104.05278	6727.444767	7484.478133	1020.053433	635.3933833	1410.598367	900.1673167	1420.490367	568.6180667	7231.430867	6096.38085	6095.582483	8394.245867	9268.857017	4567.523683	8282.52175	5735.72685	5473.371317	4688.325933	9095.275717	16828.35315	6036.738933	5289.2576	8013.641167	8344.358133	6436.300917	10340.59288	10321.9868	6594.062017	4556.152783	5047.99405
D-Galactopyranosyl-(1->3)-D-galactopyranosyl-(1->3)-L-arabinose	1480.921	0.956666667	4.9749	3.444116667	6.121966667	6.246333333	4.113433333	4.1132	457.5906	195.9268167	391.5761833	369.5986833	27.05845	8.56865	23.14855	140.8955167	6.695033333	29.85621667	41.79598333	353.0738167	79.23171667	3.251966667	1.144033333	21.65133333	7.0791	10.5905	7.35875	126.8199167	80.4759	79.73075	85.998	221.3136333	123.51965	170.8792833	145.2724	80.83385	70.72291667	153.5049833	195.9085167	95.15781667	135.1080167	93.48988333	87.064	120.9354667	208.3984333	264.1587833	232.4708333	29.41543333	70.49511667
D-Galactose	1569.585033	426.1033333	1917.02925	900.84275	811.9841667	541.8490333	288.6246	758.0995667	1556.158367	1789.775833	1299.455833	1121.527867	944.1644667	684.1125333	1496.889783	2132.347833	725.0779833	779.5907	6521.492217	2537.4858	1727.5366	379.8061333	414.3916333	1436.755333	672.7577	671.6502167	308.4135167	1653.368783	1922.589017	2527.109133	1885.340067	2334.538467	1773.477333	1697.929217	1731.572833	1287.3544	777.6284167	1970.776917	1871.096317	1833.954367	1490.711417	1232.92305	2127.686367	1608.894883	2053.019967	1667.4936	1614.32215	757.6027333	621.1005333
D-Galacturonic acid	1864.909217	177.1915667	247.1253667	262.29005	264.5558167	245.6854167	317.2914	727.7020667	4026.4076	3082.020883	6573.173733	2554.836467	845.7031	508.5591667	830.35805	1970.007833	424.2149667	663.7761833	1451.076667	853.9902167	1208.84395	235.4949333	153.47325	410.46975	379.3740333	528.4867333	193.1258	1671.9221	1373.744267	2117.858983	2195.95735	2424.6355	1529.6767	1815.565167	1333.144933	1001.0259	851.3207167	2226.832067	4179.08485	1720.6275	1730.50925	2212.919483	2066.627367	1613.01085	2146.595067	1328.676583	931.3244333	945.4503333	1101.5238
DGDG 11:0	358.7498667	145.4367667	101.5150833	140.56225	169.3693667	105.9777833	73.29873333	253.4848667	191.7138833	163.7192667	475.8804833	187.5736167	275.0811	124.05405	170.58285	291.8126	105.0374	192.1742	780.4320333	221.9914	713.1178833	97.17851667	166.2629833	212.56745	333.8783	173.0298167	98.86048333	228.5382667	135.7387833	129.2693833	167.9021167	207.4814333	166.7987833	84.11461667	127.1723667	96.10125	87.00765	131.6452333	164.0972667	71.74243333	175.6927833	142.1909833	187.7282833	130.5511	193.4308333	152.3635	93.36575	70.87173333	98.63275
DGDG 32:7	26.35438333	37.1889	47.57516667	39.29606667	81.406	77.87325	35.85183333	62.2415	66.06318333	32.57516667	100.4856667	29.22046667	89.8324	36.15161667	42.11695	29.78235	48.92813333	50.03155	65.87588333	36.28966667	108.7915167	21.07238333	20.8797	82.37598333	195.5973167	58.00928333	36.19213333	17.12461667	10.84405	27.50658333	19.3596	13.25846667	17.96083333	18.1727	13.08755	5.810116667	9.759283333	8.55575	36.42473333	11.03783333	13.22008333	36.50885	13.38085	9.2946	21.02333333	10.27436667	3.96865	12.6847	33.92226667
DGDG 33:8	224.2654833	359.9796333	218.4239833	457.6896	921.5131333	1428.94205	257.8845	842.4707333	742.1046	303.0689333	42.08018333	49.47326667	69.90561667	29.15276667	46.10795	30.35318333	24.62423333	131.5982833	229.6063667	58.36355	341.6441167	75.7979	101.7604167	352.2708833	1229.2064	391.7904333	135.4841	23.74061667	25.13711667	52.47985	21.70865	15.11651667	30.44381667	17.16831667	27.22845	4.4053	11.7005	12.85536667	38.71455	30.51988333	14.18935	23.63081667	14.69591667	8.9144	22.88486667	13.80945	9.641216667	9.972666667	18.82395
DGDG 37:7	422.0231833	109.39165	59.3704	64.48971667	93.79163333	140.1758167	85.53665	252.8188333	423.0660333	554.2057833	82.67738333	298.9389333	98.20556667	97.31108333	109.01715	80.38615	46.7138	56.09075	62.45023333	61.23545	80.62645	63.53485	70.99771667	86.826	180.69405	71.48171667	43.53905	921.4228	822.2337667	1069.694583	1376.667833	2032.734917	502.9410333	1146.1057	305.5532833	1759.0182	435.1577833	815.0211333	587.1396	657.0468833	616.92905	315.57895	626.6807833	2302.477067	762.4389833	530.4979333	1127.781633	912.1834167	386.90355
D-Glucosamine-6-phosphate	11.89561667	2.965433333	10.2345	6.69655	6.751333333	29.24573333	12.64166667	8.53	167.7767667	73.6594	339.5910167	45.83551667	26.19336667	31.85536667	39.626	79.72666667	15.3604	34.994	57.13055	20.17033333	41.48263333	14.62251667	4.869316667	30.25016667	4.68685	24.72065	6.2496	166.7351667	210.6977	151.3849	237.4559667	273.5724167	152.1866	211.4108167	205.4096	125.86465	114.6173167	131.4518333	277.7538333	135.2804667	198.2887167	174.29465	130.3476667	253.4235667	243.1703833	256.6706667	126.06595	86.66365	129.9881167
D-Glucuronic acid	383.44665	337.5336833	286.89075	297.8545167	397.9334	358.0830667	356.6254333	297.8217833	375.0312167	394.42605	525.87315	1342.102967	478.34815	2724.807417	1157.244617	430.1587667	962.25445	561.9867667	385.7655833	354.0702833	408.8888833	465.0679	388.5695833	377.0214667	326.7721333	306.19665	237.3641167	450.19625	387.5453333	434.13215	10717.68218	880.0952167	479.2311667	3274.873767	470.63455	408.8968333	431.7741667	663.5421	515.8311167	390.9106333	1195.6636	486.9676333	550.3728333	445.3764	421.6773	348.4076	292.7071167	761.77945	394.9052667
D-Glucuronolactone	119.3051	37.3891	35.90696667	30.17226667	28.36178333	28.43866667	47.73265	34.79396667	180.5647	116.7447167	240.6573167	93.59528333	56.79033333	44.66125	67.95918333	85.82096667	37.76	55.16673333	85.51751667	57.71095	55.25105	33.79315	28.74141667	26.40085	36.4812	26.579	23.21713333	82.6536	72.14573333	89.5613	117.1613833	106.5026333	71.20556667	99.18273333	69.7358	72.52056667	78.29046667	93.98248333	177.7645333	68.85071667	79.89843333	112.7463833	73.1413	101.90915	117.4799833	69.25873333	73.3322	94.36198333	88.63636667
D-Glutamate	5421.043517	1749.182583	2158.64315	2265.177317	3854.754217	8276.5223	4937.421633	4544.968233	10346.53847	9194.293167	20063.1273	8232.254517	8980.31745	3667.228917	5901.170667	7379.086367	4456.54495	6110.199567	3660.745433	4688.855833	4938.48115	2067.74245	3166.743217	3801.321333	7600.066733	5243.850983	2056.738083	8819.870917	7093.160017	11422.76492	9035.166417	12034.15888	7008.625983	8824.294817	8982.821833	7603.061383	4724.897917	10601.10663	12808.75362	8905.66485	8405.9479	10954.52763	11385.28955	8331.105667	12188.01423	11297.59738	10593.36158	5447.994617	6348.418983
D-Glutamine	1669.661333	78.04708333	171.9203833	324.8315667	677.4269167	391.3702333	297.4886333	142.3858667	4999.175617	1975.895883	6419.760467	1160.19195	1520.406783	1448.4024	2559.936233	6427.990817	1287.624133	1443.971333	1629.20225	1970.693933	1419.341717	608.3055833	117.1743667	410.0741167	329.6196833	961.3703833	339.6050833	4042.839983	3301.439617	5037.487683	3666.023967	5392.943583	3787.80875	5113.545783	4546.751083	2646.770233	2398.66625	4760.917017	7244.397167	4118.231733	4394.068483	3069.189083	5915.404667	3271.9284	5718.852717	5427.696467	6900.344717	3086.704533	3535.243583
DGTS 34:6	411.1483	7813.906183	3530.307533	7356.886183	8451.657	12703.86925	7532.013917	11950.00037	968.1876667	1476.416367	1039.143767	508.3128333	4121.013433	1147.577517	9049.901467	5704.006083	2953.602383	5504.649383	7256.355317	5089.767267	4273.5085	8122.027267	8673.783817	7083.523133	9578.168783	7697.47055	6025.523967	190.7157833	491.2252333	349.3219167	206.9291333	104.9803833	674.36185	89.05798333	324.2223167	85.7611	384.1655833	115.0336333	2161.152883	432.1746	109.5224	353.1876833	281.2791333	69.86976667	246.01815	65.47143333	69.61685	358.3821	638.2263333
D-Histidine	55865.09465	1870.0029	3443.043883	5684.238667	9345.050533	19072.21487	8572.6677	7887.211833	137223.1888	63733.299	263847.0429	55688.65088	22563.18075	14743.7023	25011.29598	76994.89957	14863.65877	26534.1546	31108.56213	22421.88995	29783.6632	7046.081283	2079.561067	16844.58093	7295.875817	19122.34818	5082.292033	110284.6084	72119.1978	97164.4337	84832.98975	117841.3483	65614.93355	113701.9047	83321.05578	65417.11292	65455.01008	94053.59687	147839.4896	101116.6369	91965.19222	94202.90493	132966.868	83826.82063	120640.8389	97036.0614	61968.29488	53161.3328	69764.92332
Diaveridine	193.0055833	13.25193333	14.76343333	22.91553333	106.6624167	212.4357833	41.90078333	35.97891667	849.0137333	215.0888667	212.0063667	50.09796667	33.07073333	17.12118333	21.67626667	33.13215	15.59285	25.48211667	39.98551667	64.72998333	779.5294333	29.84566667	9.699433333	94.80033333	24.73841667	48.80191667	17.30341667	472.38605	231.6566	363.01225	411.8628	643.4538167	180.03345	298.0736833	260.7352667	227.2682333	112.3797167	391.8576667	300.18545	323.1959167	126.9828	151.6525833	171.8878667	92.71338333	130.5592333	183.26685	175.7760167	71.68995	38.39956667
Dichloromethane	259.8526333	128.6365167	145.0781	179.1363667	220.60655	281.4313667	194.3912833	229.4092333	414.7778	437.97655	963.28835	466.4164833	454.4514	264.7574	495.8745167	620.8915333	428.6796833	595.42255	466.0106167	483.7673667	602.2959833	263.6637	359.0293667	432.1648167	459.9418167	555.0740333	443.6786	114.05005	82.7431	105.56475	100.2478833	129.0960167	107.3943333	103.6231	114.2134	101.0269	93.04895	156.3963667	161.5163667	135.3628333	196.7767167	206.2382333	191.2116833	215.9001833	208.4631667	262.2252167	280.8001167	146.0193667	143.9159167
Dicumarol	75.5282	19.05395	14.90083333	19.3263	35.04508333	184.3662667	37.61078333	50.41906667	638.6568667	907.6187833	134.6394333	43.94908333	147.7810167	227.0755333	183.7061167	76.74478333	154.9395667	44.98991667	23.96983333	20.8888	327.2449667	36.08975	67.16693333	53.80683333	192.5378	56.33361667	46.33083333	233.5700333	101.6710333	265.2342	110.2048667	200.14605	83.08768333	92.52246667	183.2508833	78.44615	66.00453333	473.36415	990.2424333	139.05055	189.36535	294.1229667	210.4603333	225.13645	168.4228667	383.7173	236.7795	114.9054333	288.5198167
Dicyclomine	357.4941667	2016.28315	1531.014467	1868.64755	3136.347833	2045.048133	2910.85375	1975.10895	271.8003333	1003.603017	61.7725	1007.973083	1622.892833	2386.041383	1730.080533	2341.648217	2562.679417	1046.530917	215.0134	1120.37405	1872.31165	1955.131433	1959.311333	1612.1401	847.6932167	1786.569133	290.8551667	285.1235333	420.1028333	803.4806667	484.5182	442.2770833	743.19275	337.8248333	477.5303333	242.2326667	621.0113333	153.8699667	1091.2645	490.7561667	270.4939167	577.7878333	468.8741333	321.7968667	444.1233333	239.0672333	196.9468333	289.22755	404.75305
Diethyl phthalate	267145.4837	235147.818	239484.0966	238962.1497	250303.5976	230208.3183	235151.3809	235615.219	366406.932	318570.1646	394198.1178	402657.7062	312538.0977	289043.8816	381196.6467	269478.3541	262049.318	249709.0452	250869.7771	253189.1724	347295.7389	425070.9738	404935.2383	439760.2657	363087.7169	345047.5087	311718.9288	266918.6882	266433.2254	232890.465	219726.8349	241853.0017	218653.8305	245759.6166	254780.3928	266536.6067	245055.6174	309498.1536	258646.6735	272253.7145	254808.7352	287504.3271	464586.981	446456.1923	436439.4951	354885.6222	311723.6638	339474.37	320756.6846
Diethylstilbestrol monosulfate	1336.496783	1636.507983	860.93885	749.8529167	2073.576533	1757.705733	1017.461283	1551.854233	599.7304833	400.6178167	2953.5623	816.5628167	1630.94795	797.2534167	1403.722017	961.1213	13910.67285	1963.314283	759.9389833	1540.638417	1427.766667	1567.602067	2764.77805	5265.940067	1577.59405	1269.04405	6263.4757	468.01355	316.36045	363.6026	339.23045	333.6226333	321.02535	312.64145	6470.06155	556.6731833	321.4437667	374.8703833	407.2352667	304.3414167	279.2427667	513.1289333	391.11955	320.2873833	397.9308333	352.9514167	280.5867	310.6267	919.2774
Diflorasone diacetate	263.5984833	62.32893333	63.61071667	65.96908333	74.09883333	81.91156667	51.31228333	84.88588333	126.68895	158.6856167	599.9272	131.9726167	266.9083333	84.25736667	115.6987333	119.3657833	81.79901667	127.4979167	171.3025833	134.9736	125.95845	56.69205	97.98625	102.5706333	365.4315167	128.0416	92.77755	142.3732333	67.89815	170.55785	199.1851333	285.8764667	118.1503	153.72775	118.3724667	77.92886667	112.32445	268.8114333	161.8705667	56.14798333	178.58335	109.3378833	108.5144667	127.1733833	242.0686667	545.2070167	102.1550833	61.76303333	100.7412833
Dihydroactindiolide	15568.99062	15656.48938	11893.47218	11730.741	12591.22558	16597.71043	11321.3133	15294.22617	17066.78432	15334.28383	17925.0038	19072.60898	13915.12802	11579.29153	27135.02593	22353.49207	12824.93113	24460.17312	15011.06297	26118.27348	14321.37655	19115.352	13321.15113	20523.70808	21003.81672	17067.18553	15630.9745	24447.61598	14664.26663	21794.75963	14210.92572	17803.51658	14025.34733	19583.09963	14305.80058	21545.28185	15481.26512	19444.18487	16189.05973	15683.74932	14967.05758	17896.44008	18705.8769	22396.85397	19996.61885	17121.2179	15230.88717	20113.45827	17407.01963
Dihydrocaffeic acid 3-sulfate	1197.57135	145.3212333	257.8789167	223.1822167	280.2360667	103.3055	132.81655	189.2094833	149.8429	470.74025	114.4134833	96.758	138.3771	278.8437333	1477.00305	560.9346333	500.8512167	307.2264167	458.1110167	233.89625	210.1200333	113.4026667	205.5525667	424.5148833	146.7311833	187.16615	195.3792167	2970.572783	543.57775	223.1702167	255.0312167	218.7768833	325.5733167	362.46285	9256.059333	811.3219833	844.8464333	628.2134167	795.14555	408.56885	489.1202	665.2749167	2643.249267	537.9271833	737.65755	1958.991483	428.5714333	215.0005	176.3174
DIHYDROGAMBOGIC ACID	442.8824833	1267.245533	698.3863833	1568.6427	1124.411383	450.61415	694.77585	1234.463333	742.5111167	651.5419667	210.82785	590.58385	534.0676167	352.6379167	456.3764833	528.3055167	287.6395	367.9862833	561.2289167	379.3733167	582.3569333	544.7010167	697.1699333	1248.71835	1203.15585	411.7136	1809.77895	473.1261	394.40095	294.1065	429.7270667	414.80455	205.4121167	407.1269	389.1123	333.1915833	184.8706833	389.5810333	523.97945	257.5899	691.4648	342.52575	522.2349833	220.4557833	477.9177667	556.6060333	289.2025167	261.4778	286.3078667
Dihydroisomorphine-6-glucuronide	62.90011667	22.6937	33.56231667	23.71275	149.0594667	56.37255	236.5479667	59.0026	269.19905	485.3313333	959.6337	124.0160667	2658.90695	363.7117167	2939.359283	2181.760433	361.31995	1817.010833	2507.836317	248.9295167	6359.7049	1111.32125	293.2907833	1638.56255	115.57015	89.8083	712.93995	152.8580333	3647.746067	551.8543833	227.8934167	247.0024667	2765.96735	2931.502583	914.8699333	1564.92765	1192.994917	110.0217667	101.5724167	188.3318	1915.778667	2304.02655	691.8305167	375.5492333	402.4733333	208.9931333	123.2003	803.37785	3056.760983
Dihydrokaempferol	41.4754	7.277316667	11.20898333	14.73126667	15.09596667	21.3332	9.485583333	15.30596667	1028.288333	211.6602167	532.6615667	104.9144333	18.68326667	20.5253	29.43601667	179.8083	17.21953333	21.16753333	22.23415	22.4783	45.49423333	12.99911667	9.735483333	17.21731667	13.72606667	20.15963333	12.2507	303.39635	225.3246	283.38385	200.3318833	328.3374333	182.22535	193.3580667	236.1675833	174.5960833	165.0199	526.08435	1200.644	205.48525	240.0338333	828.9119167	173.3132833	395.5091667	1124.163717	563.2136833	227.0140833	123.8970667	192.29945
Diisobutyl adipate	198.74335	173.7829667	174.4892833	193.6485833	173.3116667	159.2180833	196.3177167	162.4472167	152.4157333	155.40865	199.6289333	198.0607333	140.8161833	162.8912833	126.12445	122.9476833	139.63775	145.1808833	153.9132333	145.1708	154.4375167	193.7157667	152.7849167	146.8092833	172.51775	155.8441	122.0735333	168.1596667	175.7267	163.5946667	141.99135	123.4830833	133.9023167	147.21045	158.20565	189.6452	190.8029167	126.2273167	169.7519333	169.0020667	139.2566	167.59795	142.0080333	147.8614	146.71585	107.1756	123.56935	202.1867833	197.6855833
Diisodecyl phthalate	38717.0591	77162.61855	48336.31135	40272.7356	70500.95175	55198.64673	44897.2964	40193.91345	83235.06547	45103.61413	81596.78473	40103.4775	62788.00403	50859.3873	52096.27937	55663.01747	50160.16382	58656.92458	55142.9956	30561.41383	75445.4555	56032.38483	49815.20098	55044.6555	56391.31383	52707.78335	45719.25455	39486.15398	36476.6682	48726.93602	36583.16083	48766.59483	49264.56605	38283.89653	48029.5573	43885.37092	38981.68143	41301.17405	47284.63783	29968.90777	47475.39842	52377.12035	52094.43768	41818.03278	54292.19013	77140.13587	42150.32202	56957.09265	96039.7505
Dimethyl fukiic acid	220.5660833	194.1316	228.7441	195.1140833	194.0802833	125.4001167	171.7213833	160.4648167	311.5987833	153.94225	336.2524	232.9989667	306.7357	210.0581833	214.23065	363.6565333	246.3146833	229.18675	207.9853667	255.1631	263.2077333	194.9194167	178.4204833	239.97385	192.57155	150.2485333	185.36265	314.2289667	250.51525	225.5949667	345.9397833	364.9711833	358.4178333	259.1019333	340.22125	222.7868333	219.77325	269.9656667	248.0996667	191.1176	188.0253333	291.1080167	211.42195	220.6671333	331.2365167	239.0271	213.9665167	196.1560333	249.8122
Dimethylbenzyl carbinyl hexanoate	1527.342033	1452.058867	1368.872817	1506.292733	1295.683083	996.4953167	1574.783883	1080.6634	1097.233967	1137.408667	975.4548333	1415.87495	1048.94455	1184.378733	1033.769783	1020.866633	1031.48945	1081.257783	902.6316333	1020.085333	980.7803833	1277.524783	1085.098117	1244.977267	924.8213667	965.0754833	1125.758333	1467.3259	1421.750617	1158.2087	1191.589133	931.1500667	1224.34555	1413.586517	1235.575283	1587.973083	1810.012217	1127.553933	1179.060733	1180.5632	1109.546367	1249.967733	1049.724367	1218.41045	1096.898167	1024.049883	945.58825	1786.020467	1806.304383
Diosmetin	2520.44415	2509.2229	2492.2046	2423.94015	2197.4745	2297.55905	2539.660467	2290.86935	2355.036217	2222.685617	2389.72345	2361.73535	2067.150583	2224.813283	2037.01645	2127.899167	2123.99345	1932.861917	2130.673717	3009.380917	2240.3926	2349.486033	2097.040983	2167.3347	2020.3938	2139.739933	1935.231583	2443.350917	2607.71015	2395.69695	2425.069867	2250.815717	2358.825717	2103.507917	2287.232583	2506.999517	2639.85065	2097.2541	2356.270967	2444.58755	2162.1449	2296.132983	2160.0753	2258.854667	2196.825517	2460.127883	2669.717033	2451.4714	2697.039517
Dipyridamole (JP17/USP/INN)	90.35673333	160.3496167	252.7884333	277.8573667	318.6884333	930.7829833	335.45325	331.1552333	139.71885	767.2904667	369.76735	275.2564833	654.5213	889.7898	1378.230617	391.6554167	678.7616833	757.73795	265.2246167	115.4233833	332.89	461.7611333	451.7843667	717.6911	525.7012333	322.5351	749.6767167	372.12085	218.0635333	461.5018833	534.9992833	441.7020333	642.2921167	539.9727333	244.3831667	431.6772833	163.5885	341.5008833	375.9206833	443.1950333	1007.160283	582.4198333	497.8081667	191.29775	361.4337667	528.6344333	97.30478333	281.536	1013.496083
Dl-3-Hydroxy-kynurenine	745.6688	501.9241333	536.2079667	609.9546333	1025.45035	554.9581667	650.2768167	549.3863	733.0230833	1838.439333	629.0267333	643.9141333	1343.474633	1024.380933	1041.429217	1029.135167	564.8290167	561.5846333	555.1197833	620.57315	556.1023833	682.7971	1961.27005	776.3135	675.9989833	781.3256667	581.134	618.7805333	743.0470167	699.3516	759.2349833	789.5297667	677.40755	668.4251	665.93965	689.5423833	606.5797833	991.2422667	686.1528833	660.7017833	731.5116	705.8777167	692.5355333	780.0603167	803.7779167	680.1126667	672.3974333	729.5288167	903.2769
Dl-Alanyl-glycine	3363.512883	3839.746483	3454.330117	3845.4056	3693.232267	4259.816233	3486.17585	4777.65135	4804.04425	3196.1374	3158.421017	2434.093183	2577.072433	2805.05225	3139.259033	2912.547083	2888.332533	3467.189617	3953.850083	3252.174917	3336.150733	2737.425017	4548.263117	3707.548617	3551.594583	2881.18395	3121.900617	2683.470567	2742.379267	2540.822433	2570.456817	2851.325217	2603.570433	2782.86815	2693.707983	2599.670583	2535.544667	2791.695733	2667.920617	2748.85685	2555.2921	2995.4359	2357.600617	2597.34295	2264.8871	2527.437267	2590.8754	2519.651	3191.729017
Dl-Aspartic acid	277.6106	10.74476667	54.49618333	76.21068333	141.8424833	151.6934833	106.1182333	141.2473333	1952.675817	840.0886167	1553.843283	586.2042167	269.29685	291.3863	393.6763	992.6181167	240.8689333	288.7106333	141.4731333	212.0481	242.04775	147.8157	21.12298333	76.34071667	107.3585167	213.3841667	53.7355	936.095	993.5601	1092.900667	870.2424833	1135.080183	805.0328	924.77565	947.0407833	540.2623667	583.6525	1135.8581	1795.37715	935.12885	1080.2487	1464.81	838.65075	1029.4858	1562.08285	1192.8073	599.35415	433.60305	555.5052667
Dl-Cystine	23945.74978	12758.26805	13373.8871	11238.06132	11881.56002	6902.07955	15824.58827	7580.791583	26356.31678	22924.58072	28609.10812	20498.14542	51184.20148	33781.27022	42980.83348	23823.81312	12458.2417	13051.36255	12043.52548	10450.15377	21285.42973	12885.7986	6563.9271	9935.746033	17660.65867	7837.605433	8202.706467	32240.54048	17565.11013	26386.7385	18711.7638	19579.32003	16982.49442	18784.93653	15919.25202	25106.73167	26206.70013	21724.53528	29918.24945	17497.50565	17226.73095	19470.54742	21039.11168	18527.67445	21499.4761	18110.89447	28124.66507	28468.76643	29203.64498
Dl-Glutamic acid	15886.58875	151.4153167	1264.013983	1863.99395	1819.525117	6489.831617	1998.867833	4824.53395	38490.82037	24319.62265	54204.7529	20785.60702	5741.423083	4010.36315	6466.056583	16720.8738	4090.893367	6321.634433	7947.44815	4685.945217	8702.7616	1842.0319	387.2782833	7807.116967	2692.6326	4968.873117	1425.403633	23154.73243	20622.63008	21676.93042	25783.61792	32956.30638	20705.2661	29011.2648	24395.13203	16472.72727	13790.86902	26993.3215	31593.26727	23112.8338	25786.86055	26316.72678	23593.4817	21340.69618	30284.04045	36619.75427	25927.81887	10851.71478	16550.21658
Dl-Homocystine	290.8169333	42.21321667	63.67855	75.41763333	116.7231333	190.74895	123.1543	181.4464333	337.1080167	201.9308	1169.750933	201.0343667	283.7794833	237.17945	381.0528833	344.7592667	225.5787667	227.31045	525.0910833	220.98715	217.1509667	116.5417667	88.25438333	375.7851	220.4602833	171.6739833	93.27853333	315.8749667	270.68145	311.6212167	364.3829833	728.2218	378.6410833	488.0613	345.1625833	232.6957333	192.4923333	501.5943667	474.8238667	273.4764833	411.4972	364.2409167	652.2700667	437.5534667	433.0395333	501.1000333	548.4576667	199.0367	243.1191167
Dl-Indole-3-lactic acid	528.0862333	330.8179	343.83865	303.0763167	436.8160667	448.28565	96866.815	5500.747533	515.284	486.5837167	673.3127167	383.86415	753.5485	283.4512	1725.5041	590.3147667	507.5821333	700.63855	448.0487167	496.75195	560.3231833	362.6943167	392.296	410.7568667	399.6014667	380.3962167	462.2619	562.6118833	385.0830833	404.2459167	435.8763667	597.3534333	479.33195	2736.465883	595.95215	475.6275	373.9031333	592.2793167	280.8854167	379.17095	405.3994167	393.5276167	525.639	360.07705	457.4802167	620.3176	486.5372	523.1431833	1465.119783
Dl-Lactic acid	6941.911117	1861.188667	1816.70995	1837.053867	1831.7553	1920.474717	1774.658967	1932.116017	3163.73935	2514.994183	3189.274133	2029.64	1915.6632	1647.799767	1675.651117	1854.044917	1746.246883	1713.672267	1869.174317	1616.401483	1765.662983	1580.810583	1621.917833	1626.494533	1715.4511	1563.0435	1506.964767	52686.72063	40344.62745	34265.4595	44267.46258	59959.76567	33777.73748	49906.05848	35804.3247	34401.49717	40617.24622	44127.3618	69329.40188	28712.64722	33098.10357	36850.74855	24971.11403	33792.5376	41703.56353	41592.61723	26415.49418	15018.47532	25068.51472
Dl-Malic acid	505.98015	19.04198333	22.05396667	20.6633	27.2643	196.60745	31.40261667	41.96893333	3563.0916	1130.88	4814.028183	410.46615	125.6004	74.169	200.8648333	977.1028833	52.06918333	122.2297833	607.1976333	110.9653667	498.0771	24.58458333	15.56181667	121.8359	27.54366667	75.94653333	24.2774	1523.052533	1515.8151	1420.633367	2072.5658	2247.926117	1421.711067	2187.124783	1800.28095	1068.676617	905.1472167	1705.663917	3535.9662	1257.852033	1490.880517	1869.4814	1171.885733	1605.176633	2748.41155	2649.930317	2156.306283	513.26115	1237.479533
Dl-Norvaline	21.27615	3.017933333	3.482033333	8.418316667	6.60065	9.377666667	5.83485	4.3043	54.08425	21.22545	102.38125	34.34826667	22.68411667	13.87073333	28.2113	88.1799	8.895483333	20.7043	38.65825	1616.41415	252.3840667	8.7059	2.86965	17.72433333	7.175	9.605633333	6.212383333	28.55831667	19.2601	44.98125	32.002	49.66636667	16.53475	49.6488	23.92453333	29.5981	24.53991667	35.77036667	83.22405	26.85385	35.32661667	25.81615	41.54303333	34.00888333	33.83148333	60.88821667	49.42805	36.37855	36.80465
Dl-P-Hydroxyphenyl lactic acid	1755.785833	1214.579917	1221.2006	1313.152317	1537.09125	1402.154867	1720.775017	1304.947317	2296.317033	1668.93955	3139.4154	1475.622717	1827.558967	1403.443933	1737.677067	1629.0446	1344.376683	1492.684783	2435.897317	1918.516767	1579.94315	1147.315083	1601.0306	1416.94815	1696.3391	1403.509483	1165.082467	1609.468717	1306.11505	1490.292933	1314.224883	1854.439417	1317.138683	2676.669783	1295.1984	1548.891133	1647.96285	1791.341017	2504.267367	1712.48135	1407.444083	1653.014233	1838.056383	1512.262183	1692.086067	1250.509233	1042.564517	1699.06285	2688.4414
Dl-Threonine	4332.6026	107.3706167	644.2783333	1517.64725	1330.335483	2996.966283	1135.425567	1463.60145	16736.06592	6236.92755	30549.82327	7708.3351	4594.702317	2829.227117	6351.279	11604.00745	2843.985767	4013.409333	4680.596733	3818.489567	3737.947933	1443.4871	338.2121667	3186.664083	1624.146317	3008.636733	1169.72585	11482.24618	9761.2687	14541.95123	10465.72738	19715.42077	14181.76907	11042.38207	10950.3214	9125.511867	8296.756267	16662.65815	17701.21682	11195.39975	11546.9842	10093.99362	15792.72008	9916.909533	17833.14882	17488.48117	20224.81487	4924.555467	8350.6508
Dl-Tyrosine	8399.462067	1536.5825	4543.290167	3457.4926	3469.09685	4695.6301	2496.496533	3204.670367	13516.83937	9588.01295	21201.15122	9179.973	6653.395467	4187.857583	7883.488133	11959.18603	3195.462167	6017.828017	15984.4904	8542.2633	7215.9608	2124.67355	1868.364883	5557.3328	3978.792533	4861.6991	1916.221283	10658.82718	8897.94415	11916.25183	9218.152	12694.65397	7425.656717	9287.9328	7882.218333	10047.24508	8026.454967	13539.62083	12775.26227	11084.00158	8820.704533	9024.91525	14122.34733	8817.09035	12104.74602	10187.4761	9250.9236	8299.97905	11062.47442
Dl-Valine	367.9944167	15.62201667	57.78328333	87.08771667	63.8289	108.1579667	55.16401667	77.57193333	737.5255833	363.8492	2349.070967	562.1899167	273.4557	126.7097667	467.2117833	1025.9639	105.0612167	324.1292667	915.4416333	238.8298667	399.9305	48.75355	22.84911667	257.2091167	81.83183333	137.0830333	34.80586667	458.6215	321.5603833	682.3963	589.4281333	1052.0325	286.4383667	695.79565	352.46255	390.8560167	292.5037833	706.1094833	1328.833067	434.6994	511.9340667	444.7871333	747.8619	466.17955	717.1807	1117.833233	746.2589333	419.5630833	569.8764
D-Maltose	23417.63975	425.7896333	212.34445	98.51315	175.9712	284.2489167	220.9826	260.5034167	2906.686317	1694.7567	1369.913567	2562.05595	493.1058333	245.7574	363.53065	911.3689333	246.0704833	479.044	2143.990933	5788.551783	1730.882567	201.4772167	66.29615	737.5653	292.4281833	314.3675333	342.17935	971.2536167	950.4857167	756.5748667	1042.768267	1883.499733	1262.00965	1784.91695	1434.97185	823.1238833	675.0776	1284.448083	1671.801233	958.3931	914.9008833	1007.4162	791.3955333	1095.343183	1355.589067	1624.282933	1516.0181	268.1694	568.7558333
D-Mannitol	702.7351333	394.3502167	412.7977833	498.4092	504.7733167	473.6393667	558.1329667	355.06805	621.52695	589.1339167	764.1429	1571.0761	672.89735	409.5179833	511.4925	917.0702333	218.54065	499.61685	31407.3309	4914.026517	1832.657783	445.3918833	169.2614833	2936.943333	371.3622833	370.2398833	217.6202	496.2413167	367.3388333	358.5118167	502.8175167	434.74545	341.6326167	373.79895	380.0843333	720.4829167	694.7998167	407.69415	483.10645	363.0686667	363.9105167	407.8274833	385.8361167	389.13745	385.7181	245.5196167	224.4131167	845.73665	775.6662167
Dodecyl butyrate	13606.02723	47862.82923	22307.0991	29860.01475	66118.76945	29382.81712	16121.87348	28384.92162	36302.46832	42637.72967	21689.30105	33770.34372	30217.6547	36520.86545	20156.83472	52244.37847	48306.58595	22090.39945	49087.9093	22449.89918	46944.96742	42502.93293	40722.4911	27162.40822	30849.78972	37433.5054	69731.22152	19506.77272	14896.74447	19452.70678	20453.75443	17425.8954	30847.71368	20687.55272	18487.01273	20247.15643	24680.45382	13771.74815	35973.41478	12563.32877	13086.18553	32052.42712	21981.71008	20899.54103	36611.72467	19965.61007	17285.54738	23551.18408	37397.48563
Dolasetron	31.93111667	2.10385	6.2643	6.519116667	9.868533333	6.314	4.547666667	6.5541	55.98943333	40.10796667	76.47281667	33.61373333	14.25125	8.1861	20.19886667	58.32901667	10.209	19.7976	29.10228333	17.4941	16.96183333	5.257466667	1.61665	7.749	4.86745	12.42253333	2.087866667	43.32946667	43.25713333	30.9542	26.91003333	45.08331667	24.00628333	50.22361667	37.96105	28.21438333	30.1753	64.12771667	61.218	52.23986667	31.15066667	38.52925	43.38433333	30.96128333	36.75541667	41.99498333	28.85091667	24.55655	30.62183333
Donepezil	108.53945	4.59095	3.2102	2.392366667	71.35121667	172.36085	48.89933333	17.6817	133.4708833	41.8332	38.98315	7.510783333	4.3419	2.200216667	4.9221	25.02753333	3.161666667	7.45895	43.81098333	5.268083333	20.94006667	1.577666667	5.514166667	19.24266667	79.65078333	27.32418333	3.442833333	3.654233333	2.678433333	7.015866667	4.913883333	8.868866667	4.700966667	7.0315	6.248433333	3.066466667	3.347283333	7.685883333	14.69801667	6.153933333	5.467933333	6.6122	6.462983333	4.415833333	4.8551	4.322783333	4.498433333	3.252666667	5.920133333
Dopamine glucuronide	667.6611333	11.00246667	111.30715	100.3105667	99.4531	395.6770167	141.8564	89.78861667	308.6051	724.12295	174.0756833	1332.936067	990.4977167	413.3158	823.4700833	1686.794833	159.6292833	1898.50635	1259.690067	749.79665	798.8697167	65.7729	35.78848333	422.8050667	214.9573167	345.81295	43.91096667	565.59805	781.5197167	1346.333867	720.2566	666.0878167	752.8348333	764.2161833	850.7978833	678.0862167	589.7945167	826.4520333	339.9975833	984.7287667	869.3149167	905.08965	1086.365583	730.0913667	935.08235	1113.5393	721.81755	505.6424667	369.3048167
Dopaxanthin	440.30735	226.9407333	224.7724833	274.2344667	339.3794833	308.6132667	291.6332	211.3345167	593.2845333	414.72345	535.1198333	271.4513833	427.9571667	361.5752667	360.0912667	520.6261333	302.1577833	307.7639	417.54985	302.1160333	411.9928833	270.6018667	297.1492167	287.3229833	324.97725	311.6568667	255.9960333	483.9547	776.4950167	653.8689833	402.7395	483.0957	507.7964333	459.4937167	400.7745667	404.8347667	412.5102333	478.46355	806.3250333	339.6016333	359.0527	466.2916167	394.65105	423.5562667	526.2200167	674.679	505.9128833	466.1287167	483.8320833
D-Ornithine	3535.79585	98.46875	288.8425	935.8058	957.2176667	1377.8129	609.9044167	1080.79085	14550.07015	5271.414367	11726.56285	3684.003467	1393.707333	1571.083933	3187.48145	10505.02758	2196.411317	2652.70545	3251.688	2738.554617	3130.8201	702.0572333	185.3514333	1290.609317	738.45315	2562.348	745.6575	12519.05472	8553.821217	10211.12912	11526.55427	12618.67117	6863.969333	12832.88462	9244.656767	6901.755217	4926.037733	13611.77865	22957.20058	10034.87013	7800.45945	8519.7248	10004.40413	7252.88145	10486.56747	8413.333067	8089.063767	3749.887033	5648.568517
D-Phenylalanine	428.4263	178.31485	229.7508333	242.1837333	287.3404333	887.8244833	542.1075167	347.8576667	883.1744833	610.8433167	2127.905467	704.6534167	696.7624833	490.87195	594.3754333	860.7721667	320.8666833	553.06525	343.5632333	420.37605	612.4253833	233.56695	202.3506667	371.1351167	536.5193333	395.2998667	224.0299333	559.06255	420.8123333	671.1628167	487.1376167	678.0225833	415.2968333	679.0567333	559.5339833	509.5912167	500.0395167	686.7712833	1053.776117	517.43115	513.4430333	680.9607167	655.7412667	475.4518333	789.7587333	672.6207167	487.3504667	574.0780167	729.2486
D-Pipecolinic acid	18768.42918	1500.47035	7945.897033	3861.772233	3713.323367	2838.645067	954.45705	3340.298033	17460.5111	6039.120017	13957.5057	9550.3784	5576.3563	3115.466467	27288.31663	21207.16127	10132.87652	14651.92367	2659.34225	15083.84385	14507.35002	7682.94025	5573.067283	12542.35965	10692.4136	12214.22507	4208.07155	22206.5661	13282.84682	20224.6612	8055.342983	25862.35392	8104.43905	10165.38645	12733.1821	11601.54928	12816.02817	5735.7702	7594.358283	7825.528583	13308.52618	6696.926217	20818.79218	9132.411517	11028.3836	1664.349367	4076.440617	8442.325083	11665.82478
D-Rhamnose	5590.635183	3869.75715	3782.436517	4638.582683	4306.1803	1724.533983	5230.99135	2005.55035	2324.922317	3363.904667	2343.203717	4072.6429	4588.621417	3912.07425	3980.581283	2210.3738	1082.680867	3896.5891	2844.432033	1404.78615	2954.315983	2991.998483	1028.030633	1025.671583	1392.475567	1895.236567	1550.18655	3826.026033	2486.4151	2140.114533	2520.353967	1994.828233	2146.513183	2155.734733	2214.45095	6053.736817	6312.214983	2484.065617	2629.418667	2259.212867	2066.952367	2747.562317	2075.06345	2738.3383	1965.256183	1244.034667	744.2260167	7996.7887	6768.125867
D-Ribonate	5874.274983	3854.33655	3943.878633	4822.34635	4560.985817	2632.821983	4949.855583	2480.239883	4202.918867	4324.730483	4491.9492	4832.1856	4588.644367	4147.808567	4520.4265	3166.05735	1678.2991	4202.988533	2447.395017	2268.6408	3638.612533	3093.483517	1498.072167	1474.548617	1708.77775	2147.842967	2070.645383	5863.788917	3592.708733	3522.138017	4127.089033	4449.242317	3092.50985	2947.30635	3411.127467	6674.448067	6592.579267	4329.811	4146.5259	3308.4552	3225.27315	3905.0353	3370.061667	3907.968333	3113.884883	2489.841767	2245.537967	7249.140583	6408.5429
D-Ribose5-phophate	162.9455167	97.85818333	101.6628833	117.9228833	140.3452833	144.3893833	105.1415833	138.7152333	255.4496167	179.64745	223.1099167	154.2943333	131.7070833	137.1491333	140.1825833	231.6044	143.4614	138.1718833	190.7852833	192.4214333	163.89415	111.7665167	111.06465	157.05835	117.53995	170.4805333	123.5778833	218.9388	230.1560833	238.05945	281.03955	211.501	226.1975667	265.8258833	236.5270333	157.6654167	147.8268833	224.7700667	283.5973667	250.7113167	245.7211333	242.2472667	245.6945667	229.9164333	237.4653	178.9720167	175.3531333	124.20845	149.1474833
D-Serine	3193.80075	91.46963333	636.7813167	1006.819233	1424.444717	2689.703267	943.8919667	2043.346117	12728.04078	6382.510183	23972.15435	7155.450533	3573.098267	2733.362717	4029.470217	11742.43457	2917.706467	3748.912467	3566.49855	2972.502133	4228.383283	1340.4962	284.1234333	3200.6336	1279.3466	2955.9658	1237.988083	8196.608917	7591.393117	9953.307417	9181.08025	10146.63588	7055.008	10480.30215	9825.439417	6318.386383	5157.788533	10104.5085	10911.28958	7647.8087	9669.2749	9127.47155	9420.111283	8528.51105	12650.922	11828.11795	12796.82483	4175.88125	4727.055167
D-Tagatose	1458.315267	273.41765	467.88285	453.6129	383.90875	304.67665	450.4418667	297.1386333	2368.9884	1454.250317	3004.365617	1367.543633	880.0760667	808.3422167	2163.657867	3039.0558	506.90545	997.3678333	2326.301817	993.0005	1128.61915	289.6021167	176.1201833	632.3832	361.6819667	435.7672833	185.3878	1161.5314	779.2603333	971.49065	18364.16865	3266.184417	1031.719583	8913.333217	1379.875717	1151.14405	937.9036167	1375.088967	2157.137483	1039.566067	1826.742783	1215.3075	1337.1516	892.3020833	1105.270917	1222.900233	1073.184917	1179.80705	1203.19805
Dulcitol	1559.280883	675.2381667	1246.458817	997.25055	803.5778	1459.388067	842.9580333	856.8201833	1757.107967	1455.815983	1394.060767	5598.228883	1592.50565	815.3632167	1238.313633	1603.511017	756.4634667	1000.5459	63618.80457	12876.11358	5175.9875	958.0928167	628.336	7028.49945	1028.608933	928.2228167	640.3527167	1382.725567	1351.40505	1538.669467	1427.57955	1580.679633	1097.5791	1232.342433	1213.745617	1492.953867	1249.819317	1505.7527	1389.848083	1336.354383	1154.4109	1096.3328	1623.663367	1231.1494	1391.330267	1093.742983	893.1500167	1464.1753	1315.629267
D-Urobilin	17.37405	0.244533333	0.382433333	14.55325	1.147766667	4.2091	0.956666667	101.8473167	94.82718333	279.4645167	18.31825	1.54	12.49171667	1.201433333	16.53498333	11.79506667	0.669666667	7.939866667	1.2439	1.148	240.8572667	1.817083333	0.574	0.669316667	1.052333333	1.148	0.669666667	0.574	2.391666667	1.0542	435.3270167	8.628433333	1.6261	57.54805	1.057583333	20.5827	44.17711667	212.82035	8.734133333	0.7651	127.2924833	79.11956667	1.530666667	0.959	0.769766667	0.7679	1	0.191333333	1
D-Xylulose 5-phosphate	151.11165	115.6958833	73.91243333	163.4418667	124.0585	100.7267	80.58571667	88.53771667	120.50485	105.21395	71.01068333	88.88496667	106.2659	203.2950333	148.7747333	165.9692667	110.4997333	180.5007833	81.43468333	117.7911333	84.79965	111.38565	201.72105	108.84255	117.8398333	121.3570833	110.50075	104.5160667	116.8668833	96.87721667	159.57375	126.2012667	119.11005	126.8986333	101.8928833	99.30493333	85.70328333	171.7870667	131.1748667	114.1687667	107.30035	132.74145	127.1533667	165.3195833	131.5816833	73.48746667	69.62878333	139.2416167	158.4488667
Eicosapentaenoic acid	54449.7566	83044.59905	45293.8665	65163.10992	71004.04208	104753.0706	56960.59463	61203.17783	72531.06282	38729.2392	10969.83273	10424.34678	26310.86348	30373.82553	24829.82925	14658.92912	18451.48585	32609.01722	69078.10968	15638.6493	40814.53142	30553.57362	73386.15093	79058.38047	65277.27678	56630.76428	40901.64948	27634.80235	30042.91983	13783.08942	27055.17438	38383.19125	15185.20312	26728.94033	28079.41818	25076.25983	19673.12537	15222.86488	29369.22935	15820.2427	22500.12745	28880.05458	12542.05812	23575.1809	34949.70462	37096.30623	27386.1834	7103.84315	29962.19007
Enalaprilat	67.79756667	56.41696667	56.73546667	48.7179	76.44008333	93.3214	47.72505	127.78795	138.5853833	113.76645	162.0609333	91.37998333	154.9783833	408.2212667	757.1918667	146.77425	106.6432333	110.9925	113.5584667	67.34925	118.1020333	47.65378333	58.71956667	61.84295	79.68775	66.57398333	46.74203333	111.5597	89.69225	179.2089833	5400.535117	469.2981	143.8588167	1810.50605	119.0740333	90.26026667	53.45453333	2573.660233	318.6285167	93.837	166.7692333	123.5002667	116.2725667	166.6956	130.2341167	149.2134667	105.1383	108.65165	87.52598333
Encelin	215.1412333	158.5157833	158.0126167	245.8046167	246.3272	195.587	303.8634167	227.1412333	360.4352333	402.0724333	432.15875	216.20535	283.9657167	248.8591667	338.7968667	282.21655	243.5609833	257.7314667	288.9621333	182.95625	362.50335	189.90825	191.4564667	170.73745	182.42795	214.9886333	162.1909	250.0791167	180.5105	208.9443667	190.7284333	336.9516333	227.4788167	364.1692667	227.1374833	246.7441167	294.53705	323.11435	758.4549167	606.6157833	255.0253	270.27545	237.6328833	267.5767833	303.0737333	318.4166833	167.1236333	377.47025	391.4204667
Endoxifen O-glucuronide	415.3156333	114.4237	46.16423333	230.9577	495.2423667	213.3090667	71.30796667	1626.450617	498.2905167	1188.210817	1561.809683	442.9171333	1932.218333	518.4048833	569.6189667	935.1864833	165.4733667	306.2986333	523.1414	113.3409667	1012.291233	100.4591333	207.3639	323.69645	722.1328167	557.8180833	98.39645	794.1384833	777.3262167	1093.846367	411.9691167	1211.338767	860.4506667	490.9316333	283.2387667	514.9646	421.90875	415.6642667	707.9823167	343.2653	539.1590667	1748.311983	941.62915	1161.700033	1108.86135	327.64515	522.88885	137.4859667	217.7740167
Enoximone (USAN/INN)	581.8872667	184.4145	275.6829833	265.9694167	273.9401667	428.1467833	235.82615	350.4905333	1952.143883	903.23705	2390.1654	730.3043667	475.8498833	428.1531	714.3187833	1591.435983	457.0683333	499.1756667	1922.203	1125.716517	973.6840333	299.4211833	262.2075667	662.4533333	325.4243167	432.4931667	302.9540333	1315.869367	1142.728483	1392.995983	1669.262367	1769.685333	1350.378083	1297.0265	1528.956017	805.35155	743.26755	1577.8113	1756.091817	1053.720283	1223.570067	1156.37955	1460.528683	1201.70885	1499.401967	1030.267283	2134.6957	574.5290833	904.8876667
Enrofloxacin	384.0938167	0.899733333	3.34775	7.9506	18.614	329.1327	32.636	17.34265	1280.807033	404.31575	791.58175	196.1287833	99.5557	41.49235	98.8687	238.17485	29.4102	95.40461667	196.8610667	70.98121667	84.39085	12.01265	2.013433333	152.9293	40.91578333	144.7773	13.16151667	208.9003833	176.0943167	151.7389333	163.6078833	313.2797667	236.882	281.1787833	174.7703667	132.0707333	171.4199	320.02015	499.6439333	201.2446167	268.9656667	285.0664667	257.21265	210.1357	521.0116833	397.9894167	245.384	86.17966667	221.93485
Eplerenone	3151.3103	3124.746833	908.27285	3106.197067	8929.36215	12692.14925	3061.2708	1802.552817	1724.300783	1552.67545	5482.821067	2367.09495	8133.92775	2776.461117	3739.94235	3112.7026	3842.634033	4078.80755	4117.7656	1087.464567	12171.31002	5080.8315	3281.72195	3911.268267	2685.9107	3202.778017	4555.6406	1031.397867	462.2959333	791.88195	1494.291233	2008.947867	1507.710683	1563.105767	443.2570667	2602.662083	1284.361917	1008.449583	1455.998317	1033.349383	1362.81805	1094.4531	3228.051117	2148.855233	2279.26915	2893.744633	1314.36585	1341.000717	1570.897167
Erucic acid	14.3435	333.2398	68.6045	62.00626667	132.8031	67.43095	42.8275	140.4528833	26.98461667	45.62155	11.5145	33.25816667	37.1651	38.10686667	33.80856667	35.0831	93.62753333	45.665	140.9306333	71.91466667	112.1099167	61.5741	56.8515	75.50613333	164.682	62.873	55.78566667	13.5325	8.2665	16.07766667	6.522833333	9.1587	26.11023333	7.381933333	14.02826667	31.21083333	19.85121667	3.252166667	36.2012	8.243833333	3.400483333	17.33483333	27.73451667	6.498816667	9.128	17.513	5.186	7.785666667	35.90633333
Esculin	118.4307167	2.76745	2.199633333	3.4433	14.47183333	29.91301667	8.0353	7.8435	384.7838667	66.38681667	72.66836667	34.54458333	10.24345	6.887533333	11.72048333	34.99465	4.114133333	14.27393333	16.70538333	17.23688333	74.03816667	8.220916667	1.9572	15.98251667	4.534716667	11.19918333	4.412566667	56.8508	31.11365	44.89825	53.86225	68.62796667	21.65565	73.61391667	60.33686667	57.79775	29.35155	74.98941667	147.5635333	47.24273333	47.29121667	77.74368333	61.90006667	35.31863333	89.13598333	47.49905	36.04486667	50.09348333	25.86225
Esomeprazole	43.33208333	35.93486667	30.14785	25.92263333	33.54053333	67.31708333	31.19026667	29.48556667	60.75871667	40.77186667	35.902	36.30868333	39.84936667	10.72331667	11.50138333	39.94111667	24.1049	29.96376667	39.55056667	27.65665	31.66233333	28.01535	35.53133333	26.93845	157.0289833	46.21313333	30.95211667	40.05441667	39.41626667	40.79521667	39.22106667	48.3441	36.7954	38.5764	37.4069	39.6869	32.65281667	42.18385	42.93206667	42.30498333	40.33025	40.96533333	53.0894	44.47113333	38.76846667	54.1376	56.75933333	45.95288333	40.81643333
Estradiol-17beta 3-glucuronide	59.32575	30.9614	36.6189	68.7382	83.66263333	136.3538	34.84226667	48.45151667	16.67333333	25.08385	206.6503167	53.43355	424.4683167	37.65706667	41.76171667	384.1696	142.4614667	109.8223333	185.3011333	36.81368333	87.98961667	55.50348333	111.1068167	190.0229333	286.8838833	42.01708333	194.8967	10.55651667	4.357266667	12.03225	11.91946667	26.03251667	7.45605	17.33495	13.3042	13.06436667	3.195033333	13.98113333	52.45573333	8.05535	7.847533333	11.57111667	19.32946667	12.11841667	16.611	21.03783333	9.744183333	10.0124	19.63196667
Estramustine	404.69585	1.200266667	17.65613333	150.78095	28.20611667	15.98825	34.70471667	165.7712667	770.79145	318.7335833	505.8156333	558.4528333	183.98495	13.31615	15.79695	179.5189333	9.565733333	85.26481667	78.15856667	57.15161667	187.5006667	8.6913	1.583166667	47.42908333	9.55885	12.5317	2.057066667	267.8545667	79.34048333	159.2428	71.10813333	221.1555167	73.98063333	89.37411667	137.7580333	41.14871667	24.25693333	396.1778	943.2883833	241.4986667	173.57625	211.8564667	128.0910667	95.7562	178.5334	165.9660667	142.1782167	61.21366667	73.24141667
Estrone 3-sulfate	7.503533333	4.1023	3.068133333	11.32626667	15.7767	97.0234	53.11725	14.37411667	2.332866667	1.92	7.751783333	7.269233333	83.92208333	14.19103333	8.924183333	11.8581	22.3842	7.9688	5.004083333	8.936666667	16.1438	17.71826667	28.83583333	17.37178333	10.1456	12.49628333	23.71581667	2.9855	1.865266667	3.697166667	2.92215	2.930533333	122.5192	9.472683333	2.614	4.659583333	3.786916667	2.221333333	13.704	3.097266667	5.360333333	5.812366667	9.763666667	11.02263333	8.037183333	6.72365	10.19786667	7.25665	8.545333333
Estrone glucuronide	477.4893833	537.67195	235.4490333	458.6731667	1658.664233	1630.730583	310.1390333	426.6863	37.39601667	66.7388	160.3293833	118.33155	1993.117167	213.8926667	372.25755	634.8113167	1115.817167	187.4104333	3046.351817	813.5048167	1125.027733	764.2834833	744.61485	921.9020167	188.2383333	357.7965167	1945.6476	24.68013333	12.5853	26.23228333	8.418433333	100.0382667	24.46908333	33.28706667	19.42211667	37.9841	21.1921	33.79086667	174.3899167	12.5608	15.71745	56.8872	58.35201667	35.62043333	28.58138333	47.62965	22.27866667	31.09516667	17.65586667
Ethyl 3,4,5-trimethoxybenzoate	36754.3734	35174.60708	35867.0972	35412.51998	35187.08037	34494.5055	35272.42302	34402.81	39903.01052	36678.04407	35443.14383	37996.67697	71716.63833	141073.1852	138904.2764	108200.9755	80677.21248	68548.36082	60505.00255	54313.1986	54798.72405	46111.27618	43473.23557	43653.56347	40243.26122	39924.23298	39407.16738	84493.5978	69477.76767	60085.93087	57212.13095	51983.0656	49194.11937	44734.17693	43356.91325	44120.55835	42119.50033	44243.44875	43427.57725	41534.13067	40828.50583	39617.11955	42697.59315	38981.92783	39464.59663	47211.1203	43620.05042	39116.13128	38724.66755
Ethyl 3-hydroxyoctanoate O-[glucosyl-(1->6)-glucoside]	1043.48985	385.2839667	193.9570667	203.5638833	940.4238	491.7184167	165.1379833	662.34275	1950.163333	2424.100633	782.2851833	343.23105	1090.614367	728.7880167	1056.218283	1089.106983	459.8877167	444.6161833	1082.496433	411.7182333	1418.8266	242.67035	498.0932667	318.6268167	700.7594	322.4554833	424.3126833	1193.12385	878.4876833	1343.446383	866.1587	1604.08145	1071.442967	1002.852333	672.7002167	758.3242167	356.38895	1791.94025	1158.198033	1051.716217	1034.625433	1584.0125	828.7080167	1139.49545	786.2564	668.05105	629.4139333	607.8806833	582.5946667
Ethyl 7-epi-12-hydroxyjasmonate glucoside	75.28906667	27.07838333	24.037	19.29393333	99.82313333	23.9836	17.40853333	73.29588333	533.7928833	635.4386333	251.2779333	204.6633667	91.5008	57.30386667	167.0272333	327.2707	151.30345	128.9840333	108.70515	51.63725	209.6915333	49.82656667	36.93348333	46.50993333	49.54661667	73.25061667	31.36945	124.9066167	183.9518167	273.7001167	416.92875	448.0693167	281.9041167	289.4087167	240.7304333	510.9942	139.55735	444.408	425.45325	174.7884167	288.2312667	320.5103667	455.6268	186.83905	351.8964333	174.9625667	143.9172833	352.0074167	200.3428167
Ethyl isopropyl disulfide	7527.544383	407.2037167	554.04765	673.596	800.7469667	1681.5782	1149.699983	853.69725	23667.95928	8657.744683	34992.70485	8231.081783	2964.074533	2072.1992	4332.531867	16774.45652	1846.89905	3777.70695	7189.63025	10930.61777	6335.314567	844.09355	340.7525667	2124.800417	1040.075483	1806.64265	468.6638	17212.71292	11440.45828	14811.7124	17464.3499	23896.56485	14483.30253	12079.19045	16521.31273	10199.32623	7836.5393	18457.45893	22430.77557	11261.73752	12519.37925	11877.9674	19597.98478	13602.47528	16796.94852	10197.06852	19515.22018	6638.35435	10438.39058
Ethyl propyl disulfide	6427.541417	303.8761667	443.0292167	534.5909833	672.0557333	1519.553917	978.1857167	733.6395833	18733.66928	7732.659583	24639.70685	7416.2576	2667.292917	1881.341183	3967.569383	15297.79632	1657.4243	3450.138517	6391.6415	10149.20415	5490.9048	712.1560667	269.724	1945.1373	937.3558333	1605.5785	395.4516667	14084.20992	9680.406383	12747.45942	14337.72188	18753.31918	12315.82182	10067.85885	14418.70305	8906.840267	6629.315367	14912.84103	17068.18453	9757.592017	11034.36148	10096.03	16765.69063	11456.82278	13785.7645	8468.000183	16780.91603	5716.8707	8691.711783
Eugenol	6486.509883	9443.73625	7225.051883	7672.539167	9213.673633	9829.909617	7415.201467	11356.46825	12624.49462	7163.659083	9457.29345	5999.163633	10516.81338	9962.073367	12324.13155	11898.48582	10360.02057	10648.12988	11825.12307	9576.231883	10669.31807	10176.13715	11257.48638	12020.62937	9575.3397	9362.1013	11644.76858	6927.497933	6399.23305	8775.046317	6080.034083	7326.479133	8126.193167	5859.5641	7014.194233	6642.10065	7816.357817	5597.562767	6664.1921	5893.3831	5675.359933	7651.629933	7950.093367	7610.117417	8981.512467	6721.94465	5730.799417	7138.5273	9437.273117
Euscaphic acid	299.50975	700.4655833	321.18515	493.8299167	714.24195	857.0078333	595.5437	286.8508	529.0596667	527.1011833	572.7583667	306.0350333	588.5848667	506.3486833	275.4631667	421.3820833	693.1436167	485.6731667	561.11485	304.1744333	585.7294833	604.3178167	500.2640833	530.5709	474.26795	398.75865	600.4467333	713.2220833	484.0399333	693.9594167	400.4166	475.27805	928.1409	720.5942667	478.18035	641.1046	309.1511667	420.8757333	485.4312	324.9514167	731.9111833	443.5489	662.75595	534.12895	517.1993667	867.0831333	489.5649833	379.3714	628.6836167
FA 16:4	2381.771783	2257.882333	2141.582283	2303.8761	2203.527133	1710.304233	2413.563667	1637.112367	1551.881	1910.369033	1544.8913	2218.13135	2089.112283	1880.535033	1827.626917	1582.65095	1370.261267	2063.115417	1266.16605	1354.264617	1717.074133	1821.878783	1361.309217	1207.90905	1377.461717	1514.22635	1553.96275	2250.590117	1834.120483	1789.073683	1761.105883	1457.48385	1617.2552	1569.837817	1794.007133	2642.35775	2750.773683	1823.7549	1759.423883	1747.335933	1677.400317	1971.472883	1617.960867	1860.413517	1616.0393	1608.2245	1256.483883	2978.05145	2758.717767
FA 22:4	492.31425	1468.611667	630.856	1029.750733	2184.472233	746.293	502.4265667	883.5276667	829.13685	1041.66705	304.7785	546.6625	572.4692667	1130.347817	671.8843833	1427.13105	1470.506167	445.7895	1649.114683	763.9429667	1544.710333	1425.446933	1416.753667	801.3114333	1133.564833	1548.596	1486.229833	386.7389333	248.1171667	353.9515	424.0657333	279.3618333	754.9499333	493.9653667	470.3573167	578.7786667	773.2558333	199.14015	1031.627733	238.00685	144.0919167	518.48	584.63145	299.3174667	482.1221667	502.6075667	222.751	385.4133333	649.592
Fagomine	1698.867133	99.80005	219.9867167	263.3979	354.4305167	600.0480167	473.3023	660.5848333	3084.373433	2209.119333	1083.4643	1692.516533	767.8844667	585.0614	1374.872567	1889.011667	527.81505	965.8084833	1153.703633	867.6665167	813.2738667	225.8942833	198.9015333	1119.0851	685.2069167	894.7845667	198.2023833	2954.658767	2193.0273	2680.624533	2091.80995	4365.549383	2208.219983	3089.1461	1907.994933	1594.253383	1590.845083	2658.2184	3515.370933	2696.513567	2649.180217	2776.741983	2361.395333	2072.425917	3823.21605	2086.977867	2292.841367	1175.552933	1746.68275
FAHFA 27:1	1107.30135	3027.52225	1584.29495	1759.74895	3217.60065	3557.671017	3553.983417	1804.777583	2383.537933	2311.3839	2118.026117	1581.803233	2121.003483	2999.752	2115.357167	2886.483267	3268.766283	2519.83595	2609.416167	1730.29515	2020.7372	2849.4049	3480.57085	2506.535283	1821.7442	2180.654017	3145.930883	2388.305017	1440.545933	3798.047183	2145.973617	1836.099517	3572.618367	2341.703717	2161.494483	1954.7187	1990.564717	1627.360433	3128.651217	1410.577967	2012.52035	1995.384117	3106.888417	1983.60725	3110.651333	2193.730117	1619.248933	2085.0821	3315.487083
FAHFA 32:3	1383.9366	2060.765767	2152.306333	1678.824767	5608.368967	3376.745017	2070.6351	2068.211	3425.1395	2897.5026	1823.244067	1755.924033	2658.984183	3438.710567	1220.040167	1526.931817	2601.505317	2294.8925	3536.117817	2003.295617	3167.486833	2052.453483	1862.496783	1987.681083	2507.1111	1855.642167	1834.633333	1666.697667	1355.99725	1455.640533	1371.211967	1208.739317	3041.404367	1845.73735	1733.040733	2508.123	1720.571883	1951.272	3954.836783	1580.411083	1946.779183	2571.5775	1756.529033	2374.2484	3057.9582	3626.5496	1827.4095	1442.903667	2015.091833
FAHFA 32:4	1863.606183	3676.558033	2998.2362	2377.945833	8458.7211	4214.938333	2829.276	2179.217833	3179.148483	3474.913517	2225.147217	2197.705467	2844.147467	4359.651	1769.266783	2380.12785	3230.068717	2707.8596	4048.841383	2295.882017	3998.470633	3069.99885	2996.90035	3210.836417	3471.014933	2991.3209	2501.77295	2102.9482	1743.09265	1689.313767	1822.63665	1577.696117	4138.453367	2331.08	2309.773183	2988.483033	1851.5489	2487.129517	3142.212517	1742.031767	2364.594083	2991.983567	2261.08485	3118.650567	2929.219633	5614.833783	2416.468567	1946.944483	2945.552583
FAHFA 34:3	567.7413833	760.5306667	940.5783	642.0203333	1562.135867	1475.38595	906.2223333	911.979	1971.4255	1783.692933	824.8309167	979.3301667	811.4262333	1326.646283	687.4563333	846.3570833	1006.3015	1058.061383	1406.033683	969.4830333	1267.184	719.5651333	841.2935833	719.9853667	1113.378133	813.6968333	773.3375333	834.6835	575.3352833	1114.730817	631.1813667	611.5145167	1659.1348	1055.213317	834.0408	1183.297583	1015.472567	828.1661	2282.305217	768.1284167	856.6294167	1408.776833	905.5638167	1150.2295	1433.959533	2386.764017	728.7495	872.8898333	1119.280383
FAHFA 34:4	766.9604	1228.4127	1278.765133	1010.80995	2603.702983	1844.17075	1147.490017	857.0804833	1624.324333	2260.66605	1064.958817	1243.629417	1103.999467	1616.75915	1008.636917	959.7004667	1177.00795	1198.4398	1677.1464	1031.5696	1634.044967	1014.353583	1430.053267	1172.002183	1384.0131	1406.931383	906.4289833	1212.261533	862.8154667	1255.780433	815.6767	830.9476667	2512.80445	1262.930167	1080.599417	1490.153183	1185.660067	1143.652033	1884.547933	934.2368833	1008.800483	1831.818633	1250.188817	1646.513683	1360.27075	3998.783367	1126.246083	1213.182283	1680.237083
FAHFA 36:3	2814.93085	2927.59075	5494.218783	3226.892833	6184.446017	5582.2594	2775.976583	3200.94845	7147.967683	8024.1572	3901.197017	8609.958783	3742.358767	4912.910417	3014.270367	3445.537083	3430.97135	4092.7224	7171.4257	4783.779167	6107.1048	3347.85065	3462.5826	2868.53275	11685.47963	4129.7254	3089.981183	3202.17345	2222.0441	6222.883383	2789.481517	1880.481283	7746.648167	4039.843467	3711.432167	4618.13865	3945.319717	2709.248567	7726.247133	3127.7335	2379.386	6880.272467	4175.635383	3537.1497	5660.677267	12369.61548	2432.594	3937.703	6218.63395
FAHFA 36:4	5564.144833	6839.468217	9673.884467	6868.2043	14529.92818	11970.5579	6230.604967	4906.210767	10815.11893	17032.71798	7874.896317	13162.00087	7324.510433	9664.863667	7869.256467	6672.710767	6278.459733	8530.294283	11284.59677	6856.137983	11120.96302	6443.772967	9624.068483	7521.900267	16709.07023	9556.9959	5276.977333	7681.81715	5283.218883	10346.65452	5587.138967	4404.861583	21397.48662	8626.187833	8396.08275	9982.11495	7691.755283	6684.11565	11143.72157	6388.792067	5003.998567	15284.47118	9351.936117	8805.411383	8376.542333	39304.59667	5903.0528	8765.393667	16104.72255
FAHFA 46:10	83.18691667	1498.6202	2563.13045	1361.92765	1458.762983	1997.17685	1237.1288	1255.196483	1287.774133	819.1476167	2049.81945	772.5500167	2817.201167	1993.639067	2109.288783	2583.449017	1787.901633	3034.483417	2085.33515	2375.98715	2144.737983	1689.406083	1556.708383	2142.328017	4145.59315	2714.026167	1462.555467	434.77125	453.5336167	628.0442833	355.211	313.3023	534.1676833	316.8870667	439.99785	256.8386	455.0397167	177.3279167	1642.385617	468.33295	341.7522167	631.4754667	556.2749667	158.1781167	605.6298	119.7531	183.5951	434.6212833	839.94845
FAHFA 46:9	45.78876667	7.159833333	28.18663333	18.88	28.24021667	16.84448333	6.689183333	5.5862	698.43665	637.4889167	443.4688833	742.6581	13.68846667	17.88013333	13.68873333	9.454466667	15.05568333	20.80828333	21.83531667	30.74296667	64.10573333	5.751933333	7.263233333	20.38733333	51.60871667	14.32056667	103.0880167	646.9689833	1118.1945	921.60225	637.82825	492.1571167	700.2837167	293.0914333	999.3621833	394.9926	562.7956667	206.0114167	1289.228567	970.1154	433.7128167	875.61185	773.3030167	127.8666667	959.9904333	64.61626667	169.07205	618.7243167	479.7213
FAHFA 46:9; FAHFA 20:5/26:4	97.36893333	546.5404	1657.885217	1772.843683	1479.464067	2365.250767	563.35	595.3473	1170.5529	947.2062167	3883.65375	1268.801917	4117.51715	4412.4086	5393.461133	3215.325933	2110.238333	5671.367033	7954.3512	8801.34255	2539.975467	1395.399183	621.8527	7804.667067	2499.615017	9495.245783	2512.7999	1873.77085	3211.315033	2913.70695	2585.285433	1403.393933	3622.187	1338.74495	2939.876883	1351.250317	2699.59905	785.0102	1712.59265	3547.229217	1996.15445	3259.9454	3649.5467	593.0696833	2757.233583	263.8372	786.773	2341.873167	682.1246667
FAHFA 48:10; FAHFA 22:6/26:4	6.710066667	277.3575833	682.9641	465.2482667	308.0053167	768.4027333	290.9972	335.7063167	93.77905	37.24936667	982.4745	93.11733333	821.1911167	602.657	706.0911167	890.6653333	602.2162	1216.458583	735.6886833	937.56685	660.43825	458.04115	225.1607	1081.594717	995.6440167	694.70575	314.4628833	204.0606167	185.58575	315.7395167	251.3613167	132.8369833	318.6716333	110.2951	272.8898	126.9867667	331.7293833	48.18093333	99.90423333	203.1472167	139.0429167	217.34475	284.2791833	41.88186667	257.4135333	47.00183333	55.47553333	210.518	57.84138333
FAHFA 48:9	2.909433333	34.27003333	122.0891167	272.7968333	119.0167833	339.4580667	47.72966667	50.06231667	29.76061667	16.93423333	474.2832667	56.01526667	413.2263167	438.8434667	501.6730333	245.91505	168.7758667	639.6742667	730.3460667	835.3563167	204.8593833	119.85385	30.4382	1037.1712	197.2784167	667.6806333	218.0071833	244.3706667	293.6299167	402.51775	401.90175	171.1154167	413.2926833	148.28	401.7773667	179.9561667	418.3049333	52.84635	38.38393333	436.3977	229.0951333	360.2681833	507.3759333	55.15401667	364.2165	28.7666	63.24265	361.5987	18.84633333
Famotidine (JP17/USP/INN)	16.85868333	20.89956667	18.44935	14.48785	96.93955	22.65171667	16.18845	12.33645	71.49668333	40.13541667	19.69926667	17.71648333	26.03878333	23.84255	40.49925	30.34381667	21.96168333	346.0801333	36.81783333	18.89216667	11.8609	57.70006667	194.36245	28.93585	39.52286667	20.26646667	46.6425	23.74728333	31.1295	43.88691667	30.49985	44.58876667	44.0931	177.7191833	34.4109	42.91458333	18.52628333	122.6132667	28.5385	39.938	28.7679	27.28205	82.38118333	54.17848333	39.88556667	24.33118333	27.40586667	31.54155	55.28936667
Felbamate	828.4203667	545.0456	556.3559	663.0657667	624.9793667	334.8167667	735.0600667	344.4238167	675.1072167	572.2759333	500.1981833	605.9075833	582.1507833	413.8375	416.22685	400.3059833	191.28305	544.6190833	319.5882333	245.7848333	11283.6561	600.9490667	226.52975	229.8537	237.4745833	313.6197167	266.44955	713.7501	432.3903833	472.22065	469.7823833	377.7198667	394.9218	429.6707333	585.4791833	960.3124667	926.2449333	476.0345333	679.1909	411.01855	404.3639833	540.9248	436.51215	497.2731167	527.9248667	372.5733833	336.7851167	1135.292417	989.2507667
Fenamiphos	3196.932417	310.2809833	616.4205667	1354.713233	1219.0452	1949.541117	1372.4959	1531.289717	11831.60878	5130.13695	17962.94193	6342.187833	3509.51705	2692.792383	4187.12885	8141.583	2279.893667	2973.747817	3533.452217	2042.552517	3345.9668	1250.097667	813.4172	2771.005067	2810.584683	2398.219817	1172.97485	9634.1725	7655.727383	7534.295017	13693.33728	14432.32762	8017.48615	13287.87428	10661.5685	6269.096317	5174.3523	10703.88273	15620.29177	7487.595217	19029.0111	8960.73705	11673.30008	11745.92123	11246.52543	8422.859567	13447.74702	7241.01445	8569.794983
Fenoprofen	3358.06825	1680.601533	1921.027633	2947.55155	2417.851233	2071.3385	2338.791083	1701.4669	5920.323183	3839.018233	8391.39855	4747.7145	7475.897667	5222.27405	7414.015767	6306.975433	2294.31185	4248.551217	2982.422933	2376.288217	4109.43295	2144.921	1505.642367	1941.470933	2000.080433	2026.645283	1073.89805	6642.9321	3827.157167	5768.4717	4798.521733	4213.612733	3625.074583	4090.593317	4427.819533	5566.859817	4793.175233	4700.20985	5805.300917	4210.800383	4179.527467	4784.306167	5746.115717	4256.2599	4789.429017	4680.2708	4861.948383	5519.817983	4598.271633
Fenoprofen calcium	1181.382033	750.2550667	669.0240667	830.4502667	1077.769217	443.0240167	949.2294	444.0925667	831.3453333	1016.735533	770.7546167	919.7994667	2520.83885	2373.35705	2132.438767	1252.91905	493.1077	1207.382667	832.7414833	474.5805333	1020.8159	584.1957833	253.9019167	379.0593	337.1326	679.2681	298.71485	1553.283333	1068.270417	864.9586667	792.5893833	938.2244	809.7894667	731.8545333	719.0090667	1304.308117	1265.67855	760.8926	936.43635	676.0084667	706.6933833	811.9342667	606.3237833	725.6182667	695.9088167	512.9706333	364.4512333	1444.12745	1427.003083
Flavone	13203.70177	14029.80732	12655.70778	14381.92847	14265.25717	15338.59272	14206.02822	14307.10535	13906.20768	16127.90272	16571.35835	14750.11193	13949.18422	14190.00322	14181.80493	13697.32357	14052.38423	13871.54722	13080.07698	14446.86767	14964.80533	17985.80902	16582.76588	17742.8027	15961.7015	16578.01663	14741.47793	12876.49068	12654.75208	11361.80307	12442.2184	12718.09723	12512.78483	11799.44092	12659.88855	12853.13328	11936.31858	12847.76695	13478.19235	13245.79715	11957.08292	15971.53213	15178.54275	16363.28645	16479.94707	12731.77143	13536.83635	13413.92163	12699.7534
Fluocinonide	1.4535	0.382666667	0.3645	0.191333333	0.765333333	1.244133333	0.888333333	1.148233333	3.701166667	0.191333333	3.584716667	0.956666667	0.533	26.96023333	27.05743333	10.10663333	1.913333333	0.765333333	0.773966667	36.42418333	6.596533333	0.574	0.765566667	1.150333333	0.383133333	1.4392	1	3.385666667	2.5025	2.2092	259.7603167	17.78698333	7.189233333	95.4052	3.061333333	2.187	3.0716	546.4615667	28.81346667	0.792666667	4.73925	3.266433333	2.790333333	2.965666667	3.822433333	1.633216667	3.18865	4.400666667	4.116
Fluoren-9-one	46441.06112	9156.942783	46134.7406	24114.84923	20391.2384	12355.04913	8040.0072	19321.96702	47795.6201	50331.15523	54598.82888	39985.861	36860.35423	20935.64057	54291.6496	75358.05333	19632.17608	28561.18575	173935.4092	72449.48982	57030.96082	11559.48368	10333.26238	45167.79207	19173.41948	19813.88478	9055.467583	35545.1189	38355.14842	54725.2465	38006.38933	50848.15412	35549.09788	34782.998	34349.72865	35937.01315	19773.15735	47758.81917	45892.34573	42530.37473	33225.35642	26414.96485	54338.98463	33943.47215	44094.24527	39694.8437	37789.6019	26788.53587	21185.63297
Fluorometholone acetate	296.4600333	70.96546667	34.89155	41.84356667	376.1504167	171.3389	467.5186333	145.2087167	852.3463667	2000.94435	488.7292833	169.9756	574.1213167	510.1784667	1007.052833	2211.5965	546.80595	513.0097833	499.5898167	238.9038833	1088.04035	161.3861	381.69175	178.2678333	261.2310333	1087.44515	323.99745	1072.82525	543.9636667	5046.549133	885.7745167	1818.319867	1427.561533	517.2583167	395.9248333	540.9773833	160.4909833	1162.426517	1454.341833	509.0647	1045.514317	444.8083333	837.21335	998.9441167	1494.5399	991.0582833	355.5119667	837.1461	429.0818333
Flurtamone	638.9623167	3.787466667	27.78386667	182.5991667	284.0389333	455.4067167	102.2536	40.8302	1154.859083	600.3745167	1042.73245	797.6331833	228.1302	106.44055	187.9902667	459.0590833	130.9527667	297.8638333	202.3950333	150.9352167	307.3070333	40.76065	6.17155	76.41486667	101.5956667	274.2328	50.47941667	453.9032667	254.8670167	452.2217	523.70155	719.7250833	455.5757833	316.038	369.2623167	401.1504333	222.8936333	554.15005	421.5328167	319.5778833	422.2999833	406.2711	377.4498833	493.2903333	397.9306167	527.7643	469.9787	261.4334667	221.04815
FMLP	2.0986	22.01288333	7.497116667	45.78765	31.43726667	64.71265	58.2861	21.63978333	8.786016667	6.794433333	5.536066667	1.596	1.764	1.6394	1.531366667	2.475433333	2.418033333	6.208183333	872.7606833	26.6914	5.0617	4.926833333	7.730216667	206.90585	36.26355	19.71795	22.91601667	1.049666667	0.9737	1.171333333	1.486566667	3.0205	2.446333333	2.708416667	1.168766667	3.065766667	1.271433333	1.680583333	2.258433333	2.5193	3.71	3.87165	3.608033333	2.09265	4.525766667	3.264033333	2.8804	0.2905	1.298033333
Foeniculoside VII	20.1831	13.7865	17.5721	14.5502	20.23811667	13.7132	12.08145	23.62653333	33.50105	29.13728333	49.43446667	25.70746667	28.84451667	464.5157833	750.3024167	143.8226333	61.24911667	49.43686667	33.60558333	27.40028333	30.90666667	16.43355	14.44751667	20.1043	17.78453333	16.39816667	12.93413333	55.54155	32.85205	28.54631667	2716.08445	253.7821333	52.3424	651.5047667	35.68326667	35.37656667	25.86208333	4797.92765	294.1039667	31.67808333	52.2013	38.10433333	54.41895	61.16608333	54.82361667	34.90845	25.48176667	56.66266667	46.18093333
Formylmethionyl-leucyl-phenylalanine methyl ester	1415.870167	1818.467633	698.78285	693.5582167	10242.5721	14887.64118	2521.449817	1299.6187	1519.50875	1838.7966	1503.416233	671.0413333	2201.1332	397.0495833	2607.907483	569.2127167	592.9607333	1099.330983	480.1772833	325.3349833	8544.579133	2199.112283	795.1204167	1382.320733	996.4352833	868.7016333	849.8808	907.35475	292.7576	1881.920883	2359.682167	360.88665	231.6414167	1459.386567	2226.575883	2869.310417	1485.2435	1551.82765	3109.770583	572.0832333	1531.487617	1319.947917	2266.140133	647.6512	1962.427883	1792.811733	2971.761317	2615.820717	673.2623167
Fraxidin	163132.2847	168150.5434	157668.6082	155657.6205	174559.3995	156968.4858	160961.795	154313.8079	157426.6016	191202.3301	233435.7422	241808.3386	199529.5329	194374.5053	170567.202	155506.3358	173444.5636	153384.8956	163130.797	147280.023	150855.0368	291970.9676	260965.1653	286315.3017	234589.0472	221966.4489	212154.9877	138557.3043	144396.4092	145307.147	145722.6839	154165.6468	145619.5315	158368.8131	146954.5502	146239.0313	150659.8799	151447.8733	144952.7127	149511.4506	147542.7149	173434.2674	258656.0565	301850.9191	262533.8372	228601.712	200548.3232	192292.6781	181934.3649
Fumonisin FP3	3.766933333	1	1	1	4.69	411.4659	20.28098333	4.111683333	5.9893	1.345866667	1.649433333	0.1939	0.191333333	0.191333333	0.578666667	0.767666667	0.574	0.574	1	1	0.385	0.191333333	0.382433333	0.191333333	0.576333333	0.191333333	0.191333333	2.68695	0.382666667	0.867883333	0.382433333	0.583566667	0.1911	1.444333333	0.191333333	0.574	0.191333333	1.0675	1.355666667	0.573766667	0.382666667	1.0605	0.5782	0.581	0.5789	1.0591	0.769766667	0.772566667	0.191333333
Furanofukinin	5914.858483	5759.262183	5852.3787	5538.4026	5517.9503	5315.911267	5674.234433	5548.86425	5289.389783	5259.20225	5559.492267	5652.527633	5607.612033	5799.125633	5444.7168	5235.670983	5307.250883	5262.9033	5741.191317	5362.096133	5577.377217	5502.9893	5209.165283	5334.816383	5255.777917	5608.904967	5210.7708	6158.6782	5728.379933	5767.890667	5670.261533	5910.924	5378.4661	5845.0345	6086.272083	5670.182917	6215.41525	5646.350267	5980.423817	5221.32715	5549.055367	5401.802333	5622.90795	5613.879633	5408.520933	7789.16795	6101.063483	5966.677017	5858.930083
Furazolidone	1159.157317	1070.48205	973.4142333	1146.959333	514.2973667	263.20665	634.4059333	571.8770333	633.9374167	517.6565333	551.2546167	850.6254167	1716.44135	1413.939	1176.029167	758.4427833	470.5954167	542.8166333	435.8791667	376.5638333	693.0875	783.1165	377.8488333	327.8935167	809.9223167	776.9482833	322.1623167	1385.363967	658.9128167	642.7663667	562.1071667	814.6451333	352.2528167	1011.964867	1507.487167	980.2201333	1128.862467	683.6337167	1197.586767	394.5523333	541.9664333	499.48425	554.7908667	688.9948	505.4660333	282.5915333	1439.311933	969.8156	1216.725783
Furocoumarinic acid glucoside	88.95161667	17.52531667	200.0215333	31.8342	37.12298333	57.68715	18.84131667	42.30428333	320.2363667	437.1549833	481.2677333	39.8235	58.89591667	52.77545	80.93291667	55.36995	38.73165	36.51183333	30.93506667	110.3867333	153.1566333	18.17573333	27.02953333	31.91155	41.89116667	27.42941667	26.45413333	483.1877667	150.8025667	392.28775	235.1574333	383.5009833	187.9240667	207.3703667	297.9054667	148.6019333	133.8372	580.6358167	728.1606667	224.92555	256.1699833	381.0775667	353.4919	311.18355	381.99705	517.9140833	378.3192833	256.3015667	134.90195
G1Cer 38:6	228.80685	21.74716667	5.85305	26.02073333	30.65468333	53.43908333	13.39566667	17.5343	5599.8374	1443.679983	10595.53903	1394.1928	15.38576667	2.800466667	2.797666667	10.37983333	8.500916667	15.56255	9.925233333	4.313166667	157.2815333	13.16073333	7.12075	55.19171667	760.14625	11.73536667	6.1663	1667.21405	1322.868167	1445.830683	1631.478617	706.4626167	2223.402833	1051.641433	1287.3622	1212.215567	1548.749733	531.6411333	1734.657267	1256.579017	1149.721333	1627.68975	1287.26265	377.8997	2180.391033	373.2683667	738.7993333	1148.692533	2561.797533
G1Cer 40:6	386.2158167	48.2622	12.3654	71.27585	93.13173333	216.2958333	38.31703333	44.64996667	1606.4885	1121.954067	1320.170217	561.0030167	16.98783333	5.6021	8.011033333	18.69166667	13.28926667	38.44016667	16.09763333	22.94176667	142.8248333	20.06193333	26.05016667	153.2777	528.7178667	39.47918333	31.44238333	1384.5696	1554.711017	1078.2712	1374.06195	842.7466833	1766.89285	927.7948833	1295.075783	1075.660817	1098.512783	696.34215	947.3522167	1459.307483	1068.50165	1317.605017	1142.374583	524.8029833	1327.213167	401.2832	760.0631167	877.90565	467.5373
G418	73.30506667	111.2414	42.89943333	67.42151667	132.3798833	320.6682	57.59535	142.97775	32.6509	275.911	33.9191	14.05051667	74.34045	131.0659833	111.1747333	72.85966667	42.8377	85.47085	1632.302933	69.7628	144.7502	36.21266667	75.68173333	67.997	362.3983833	56.00083333	128.2729667	164.1527833	40.21256667	72.34791667	57.1882	268.1592333	29.80933333	71.04763333	37.25401667	42.0765	19.17471667	171.5162167	61.9268	36.83751667	88.33106667	206.2911667	67.47048333	72.0545	58.34705	66.87031667	20.50078333	50.72891667	37.0083
Galbeta1-3GlcNAcbeta-Sp	8.864216667	13.1155	18.64938333	16.0894	40.01358333	39.4763	83.7984	36.75705	18.83116667	21.25375	22.44433333	32.2728	94.68151667	32.09063333	105.9931833	36.10928333	22.84818333	21.2963	33.45448333	8744.932183	643.4873667	41.34545	79.82775	30.4436	21.21251667	19.57851667	18.58225	9.523033333	5.2969	8.3888	12.15515	35.76735	8.181366667	8.53965	11.55548333	6.798516667	4.754283333	11.75171667	34.46761667	10.255	11.40136667	30.6411	34.79348333	11.67903333	68.3493	40.66361667	17.22901667	23.5431	29.72791667
Gambogic acid	0.956433333	1	1	0.191333333	0.574	65.62523333	4.2749	0.574	33.32308333	9.825283333	11.0677	0.956666667	1.435	0.436566667	1.913333333	72.10463333	0.574	1.052216667	1.913333333	0.382666667	20.17095	1.191983333	0.191333333	0.765333333	1	3.7261	0.189	3.924666667	0.1911	57.7961	25.67683333	1.3398	0.382666667	61.79205	8.897	16.48083333	12.69656667	53.08133333	85.17075	34.7673	5.5211	20.98858333	31.78445	0.765333333	41.68511667	33.42715	10.52333333	46.81458333	1.638116667
Gancaonin R	17.96565	16.7195	25.2553	11.17346667	15.66078333	17.6247	12.87471667	10.64606667	328.6702167	66.7386	459.294	33.1992	79.50613333	22.46483333	33.9632	74.24873333	20.13946667	57.1948	53.80225	45.71248333	45.04603333	26.48141667	20.73583333	22.29316667	253.9400667	88.34291667	23.22718333	51.14428333	51.1367	143.1377667	83.17218333	51.47435	40.283	78.16971667	23.8248	56.79718333	14.89496667	56.79943333	145.3477	27.5857	24.00816667	20.87153333	83.24863333	42.55573333	55.771	33.32093333	84.11721667	52.0123	31.97025
Ganciclovir (JAN/USP/INN)	2811.7031	600.1345333	827.6433333	826.4508	850.6347167	753.46595	1010.635	992.4253667	9450.7149	4465.8117	4227.307367	5120.467917	1736.649783	1099.133	2252.379833	2348.155917	1231.4997	1447.847883	1338.125833	1023.883733	3236.5199	805.7304	737.7224667	1342.558283	828.426	1016.486833	806.2774833	3814.544117	6557.948267	2930.151383	1606.612233	2319.782033	1845.002583	2816.74085	3522.247567	7448.980817	3192.629817	7634.96415	4255.338817	4561.467767	3290.722233	2603.444817	5411.1703	2104.93395	3009.340483	1402.855933	1654.852033	6817.104433	4100.333117
Ganoderiol C	24695.34105	38577.33583	23715.03688	19931.82303	35636.15187	32189.02375	20859.37612	25360.3502	56836.73008	33774.00007	64921.1384	27947.71547	40139.01403	26876.59693	34955.03015	34483.68965	27557.45933	34470.81468	39448.97668	20882.76533	41075.99098	34631.819	30377.78357	32511.02745	39119.83698	28335.34873	24849.48753	39993.46887	27899.27505	51665.53055	27191.70972	38917.54203	52808.84602	31458.7747	36050.4137	33959.71145	37966.13103	35731.59937	40777.3054	19075.93332	36022.52573	41183.24365	42351.47063	45947.59505	42791.25592	60239.73192	34929.03335	45965.20377	73830.39108
Ganodermic acid TQ	113.3393833	1347.944783	497.39025	427.5724333	814.7704333	1490.04325	783.2111667	264.6492	228.5336667	191.79615	204.6537167	121.4029333	761.2541	556.1827667	556.2438667	905.5188	872.3985833	535.4690167	847.71955	619.8879167	434.2973167	667.3374833	653.4694167	543.6325667	601.2500167	498.78345	1085.839667	251.9425	183.1982667	363.1510667	256.7336333	177.9797667	311.12855	198.2012833	211.9972	169.9466667	195.41495	154.3932167	436.5783167	185.8165833	240.82385	239.5988667	421.2786333	149.0688833	362.12465	229.2650167	150.9401667	205.9446833	182.7349167
GEDUNIN	475.5926167	612.3910333	468.3522	419.3356833	493.4433667	737.2068833	492.4711667	450.4273167	3578.33655	1458.299217	7956.881167	902.7443833	929.3144667	619.5113667	702.9416	1165.894917	657.6982333	702.7092	601.5498667	1081.779167	1184.992883	600.79665	690.0465333	604.7705667	1043.923883	694.7364833	573.6663167	1335.48285	1034.46755	1126.216033	1242.845333	927.3280833	1047.4404	1033.833983	1164.2191	1142.9754	1085.186133	946.0720833	1159.422167	723.6248667	1449.262483	953.99865	1235.535217	647.4784167	1176.1938	1208.696417	969.5737667	1276.904883	2087.120083
Gemifloxacin	820.9242167	10.73433333	8.03355	13.46003333	15.9358	22.20693333	11.88883333	13.15366667	1787.644733	409.8156167	3076.922833	544.805	111.4224	44.75635	166.7675	594.838	29.19173333	90.8729	88.97913333	173.1788667	137.40235	6.696666667	3.253016667	44.28228333	21.83458333	40.15383333	13.7892	1448.526783	760.0623667	888.29255	1466.7324	2295.7502	1018.490633	1595.6668	1321.05685	898.05665	710.6923333	1633.74585	2391.209783	878.7878833	2676.278	973.9948833	1637.771333	1497.6946	1929.8411	1376.37285	1988.341767	896.8621333	1538.72105
Genistein	317.7525333	59.6179	92.52793333	102.5968	445.4090167	338.5793833	563.1616833	210.873	925.7349167	1328.06865	4079.7987	290.3215	589.8397833	304.90005	906.7172333	225.8386667	277.2402333	2069.575083	1244.346367	1397.8816	532.29115	85.10876667	138.5695	572.5349667	454.4134	492.08095	142.6160167	1114.81665	616.6045	854.4788167	430.2155833	1194.497717	430.2948833	388.5807667	600.45365	338.57845	213.0780333	1224.059533	1938.9074	693.63525	555.7542	783.1001333	737.4561	576.05075	569.0499333	1033.72325	686.0632333	445.9501333	345.62425
Genistein 5-O-glucuronide	55.77683333	52.3889	53.26673333	50.43555	58.56706667	71.1755	57.32946667	61.78471667	53.40923333	67.17701667	60.30376667	58.375	175.9108833	65.40521667	54.98648333	311.8780333	73.11601667	64.11926667	174.04205	71.47263333	65.8395	49.80481667	62.57205	55.58555	63.10551667	52.54996667	60.9622	64.9895	152.3075833	62.05563333	57.75203333	55.19906667	104.5983	66.83036667	475.9167167	112.62665	54.88761667	124.2518167	65.41706667	59.98095	54.3963	69.79503333	74.19581667	66.97451667	62.57603333	72.18153333	75.27791667	57.98838333	58.09868333
GENISTEIN, 8-METHYL	313.3174167	99.97883333	109.6653667	113.2189167	270.6708333	203.4116167	189.0414167	169.89615	513.8843	321.2358833	577.8948333	372.36165	311.4884167	243.9220667	376.4851833	438.31605	271.44825	277.0416	218.6485833	245.45	460.1267167	45.62955	65.70028333	139.92545	143.5994	197.62695	118.8966167	460.5815667	452.7668667	461.4218333	557.3508167	648.8711667	434.0879833	504.4583833	413.6300167	272.16585	283.9971167	509.2792667	605.5718	598.6023333	664.81465	552.9115333	434.84275	466.0565167	720.4778667	837.8943	448.9739833	276.57655	343.1842167
Gentamicin C2	1565.74085	1950.0532	1881.46095	4819.894017	3809.233267	4404.516883	2774.404417	3052.587483	3930.526517	4339.387617	6867.30245	1708.92155	5011.780467	3914.46145	7798.364067	8228.93675	7137.423283	8528.481667	7353.8267	6357.12665	9506.7985	6638.317483	7840.642783	7243.999283	6062.736533	8041.308583	5411.81155	1232.09905	615.4392	1399.89735	1012.028217	1243.0464	832.1404833	1043.137283	668.7555333	1304.296033	1211.181083	1286.741917	3019.27345	983.8166667	1321.829617	1271.090667	1298.777533	1063.994467	1662.619733	1367.4702	986.7932333	1103.349333	3563.446667
Germanicol cinnamate	308.2710167	391.90415	214.3770333	305.9047	511.0286667	571.32935	548.3032167	303.9004167	948.49	873.5268667	1165.5746	512.79645	418.50965	377.6999167	288.797	459.3935	539.5212167	592.9056167	392.08645	380.1906167	343.96495	357.3461667	260.6509333	203.1369333	582.3804	250.1890833	366.57495	1355.03465	550.7992	1532.72445	597.15845	849.0766167	1204.469833	668.8729833	536.9936	684.8232	819.13575	569.8768167	1462.270733	376.9906167	707.0792	538.2029333	1005.8033	674.6345167	1714.737183	932.7866667	831.5349	358.0822167	628.8292
GF 109203X	530.7775	743.7622	205.31145	529.6623167	1433.762217	1263.945567	542.82145	462.6940833	506.3305333	640.0055167	933.7445667	497.2192	1079.5416	576.0509667	825.4288167	587.32835	446.5990833	422.41425	906.7626	366.2031667	1320.251783	687.2688167	671.5676833	858.6558	517.54575	486.4811833	1304.427817	622.4227167	159.9966667	472.3309667	475.5659333	555.7392833	655.7468167	323.1570167	152.34635	421.5788833	512.9158	309.7000833	657.5951833	263.6880333	347.6515	356.0454667	760.4800167	414.1039167	747.17465	575.7255333	355.6901833	525.7240333	512.5885667
Gibberellin A37 glucosyl ester	15.93515	1.339333333	6.761883333	2.107466667	14.59045	95.28223333	190.4990167	5.547966667	2.2582	1.8298	23.42006667	1.1473	6.417016667	2.392366667	2.295766667	2.296	2.199866667	267.1995667	969.92055	17.65323333	5.356633333	6.600883333	7.477166667	38.15506667	16.02203333	9.332633333	2.200333333	2.104666667	1.721533333	1.968166667	59.8552	2.9795	12.15561667	1.721766667	1.722	2.009	2.199166667	4.495633333	1.243433333	1.915666667	0.574	2.870583333	5.889566667	3.5378	4.030833333	2.679833333	0.6545	1.7227	1.3391
Gibberellin A59	19.94511667	0.339966667	0.765333333	1.052333333	1.530666667	5.603333333	1.913333333	2.3919	30.64655	8.461166667	25.33371667	9.889966667	4.974666667	5.165766667	17.80766667	89.90483333	4.400433333	9.607433333	51.33153333	28.74283333	21.033	2.583466667	1	13.284	2.391083333	3.82585	0.382433333	66.40643333	40.263	38.42186667	26.29616667	77.17686667	39.64033333	41.25988333	34.1373	15.59761667	19.188	40.72785	45.0805	39.93781667	23.09681667	27.04315	57.77433333	29.81185	40.65693333	29.53833333	27.71456667	14.31593333	21.6186
Gingerenone B	111.8141167	293.5065167	287.3053667	298.7980167	1007.65795	354.4981167	223.6307833	345.3459167	81.61201667	119.8430333	63.62923333	108.6994	1418.7393	518.3561333	1006.03615	777.7498	394.80795	604.14765	499.0843667	180.61965	1138.8044	907.6574667	1330.928717	1536.29135	1140.1574	465.9563167	596.8217	144.8720333	57.295	123.90705	142.1420167	152.6783833	635.3832833	73.97723333	67.04571667	173.93585	183.1666	246.0715	254.331	67.64801667	32.79126667	170.8554667	93.1035	132.8985167	210.06575	177.58325	135.8030333	282.2688167	326.6148667
Ginsenoyne B	719.6697167	39.86731667	176.4941	128.9166333	123.3154	94.36825	85.32666667	95.91055	980.4910333	679.3904	1215.1374	263.0134	294.5677167	223.4895333	686.0669	1457.562883	205.7039167	429.2381833	1189.00795	352.7942333	433.4701667	76.35368333	22.42733333	394.9257167	84.57285	261.0465167	69.96261667	431.1511333	366.2438167	605.0896667	631.1657167	867.1131	338.2483667	1137.292317	287.96765	584.1286167	239.4400833	665.8292167	1643.914733	547.9975167	793.7685833	359.40035	659.3001333	465.2856	437.51235	983.6131833	566.3675667	301.1595833	450.8133
Glandulone B	361.3358	22.97108333	51.82183333	76.00941667	97.8286	301.39975	130.3843	82.87051667	679.5837	635.2113	1091.891717	453.3563	305.8325333	320.29065	407.6651333	662.5533333	212.2966833	372.65045	432.6047167	211.8992667	340.00775	79.4035	17.01291667	237.4098333	91.32303333	275.06095	47.99198333	663.1407333	655.24005	674.9069333	673.9465667	1093.088817	668.1999167	991.3177667	621.8835333	502.6293	533.5228333	831.8938667	1087.955683	711.6147167	863.6372833	721.62975	647.4714167	636.9325167	838.9961833	656.9875333	541.1388333	323.4710167	526.4594333
GlcADG 34:4	38.1371	28.25473333	25.91161667	13.65455	24.38146667	9.547766667	17.78345	6.312833333	14.98513333	9.089016667	3.922216667	11.95833333	34.05541667	38.11121667	87.82543333	30.96863333	31.89588333	35.91825	20.92568333	35.49448333	311.7453833	28.75901667	28.03006667	89.35756667	1874.568883	27.09853333	42.50405	196.4024667	217.6884833	232.6056667	235.3369167	141.24335	221.2062833	93.07521667	257.6286833	113.4612833	189.37295	61.0631	38.04108333	170.6854333	112.70825	275.2513167	204.32445	64.53433333	363.7963667	34.06118333	50.60426667	266.6238667	13.91553333
GlcADG 36:4	156.2386667	935.8747667	1803.793717	1465.844783	1078.010133	632.54065	935.8002	447.3730167	153.1064167	61.51143333	17.91731667	51.51156667	1273.115533	703.6997	824.0571167	219.8015667	826.5537833	996.9591333	541.1464333	453.7713333	1847.211417	1223.101833	1618.2163	982.9104	3122.40415	806.19195	2791.11255	1272.538517	1730.24905	1528.340867	1454.73095	1195.82665	1965.264017	739.0438333	1967.037167	961.8630333	1522.841083	648.4455333	121.2259333	1982.900317	1085.099183	2225.556983	1868.789167	453.7506167	2580.1409	268.7879	550.8891	2001.1343	71.11675
GlcADG 42:7	105.02595	700.7843	1061.619417	650.2650333	842.43595	611.8145333	757.0665833	341.5000833	665.212	234.3721667	58.08328333	209.0681	1649.605017	610.4422333	638.8497167	208.01805	884.5490167	1170.9358	469.9409667	460.9333833	2075.949667	697.02225	998.0023	617.5824667	1670.106967	786.7798833	1402.2082	1657.576133	1344.498517	2237.453167	1775.310933	1114.739983	1448.523867	788.5291833	1515.842533	1043.04085	1518.621633	471.75795	1583.737067	1299.137167	656.9553167	1918.2515	1012.645767	278.7834833	2459.284883	250.0763667	520.14375	1234.968683	753.4717833
Glc-GP(18:0/20:4(5Z,8Z,11Z,14Z))	280.6919667	457.5945167	604.8268833	1086.48945	822.5709333	1127.801933	425.8516167	721.4235167	551.0486667	302.2438667	1687.3038	218.99465	1797.699967	499.1930167	24487.18978	11606.86667	2047.6708	16276.13982	20571.90707	12518.09548	966.64865	4616.385383	350.0134667	19937.32613	775.6016	11105.95708	671.9137333	1477.539867	1478.262717	2087.93975	1166.182967	401.6147667	1767.92095	459.27285	2649.506417	385.09795	2806.623017	262.4333	476.8560667	1501.322	504.90655	1759.135733	1145.092667	180.3380333	1044.997733	213.0805833	304.3291667	1635.560583	365.7412833
Gliclazide (JP17/INN)	3.030416667	1.364533333	2.738166667	3.169983333	2.974416667	5.7629	4.461983333	1.7495	2.0165	3.501833333	2.447666667	2.356266667	10116.1415	1098.31415	126.4986667	31.67356667	11.3507	7.663833333	4.1506	2.834416667	2.162833333	2.8205	4.750433333	3.071266667	9.68165	3.926433333	2.554666667	2.261	3.665666667	4.728816667	2.768666667	2.374166667	3.199566667	4.112133333	3.6084	3.675383333	2.6635	2.982666667	3.824133333	1.8571	2.165566667	3.3621	2.90895	3.225166667	2.703933333	3.822883333	2.385	2.573333333	3.918833333
Gliquidone (INN)	35.53221667	0.381033333	0.861	0.1911	6.505333333	11.61666667	5.530116667	4.386666667	118.33685	65.61215	38.8662	12.21525	11.24743333	1.008	15.63385	92.24825	3.539666667	12.25636667	9.92145	4.01695	66.33636667	4.879	0.1064	19.60925	2.582766667	7.065433333	1.220333333	72.94013333	10.91756667	116.1916667	109.7761	13.06466667	3.6351	64.28146667	69.4113	123.5860333	50.99033333	144.04045	109.9173167	99.7662	63.33763333	100.3474167	100.1145667	26.97636667	186.4833833	73.3289	117.162	118.2264167	17.9816
Glucoheptonic acid	391.9919	83.95481667	83.59946667	94.58326667	98.60683333	61.40315	111.8035	63.83398333	1126.565917	188.7236167	389.9345167	187.28325	145.6943667	130.47415	360.9446833	484.0986	90.24025	162.2176833	1114.4603	688.4112167	239.7965167	96.65055	38.88658333	200.3917	60.008	97.9726	48.3206	639.3286333	455.54755	458.2630333	671.0676	754.8163833	605.7458	272.3824833	483.1992167	248.6856833	396.25235	272.5223	357.1926333	195.6478167	325.3085	343.9529667	286.9785167	1249.149083	588.5419333	84.1908	688.8259833	320.9503	362.85595
Gluconate	1451.737533	224.1087	224.0908	232.5590167	190.8308	289.8468167	305.2720333	182.4989667	5507.419717	3842.013133	5519.8227	1308.5997	528.0801667	303.3407	484.4110333	1413.694833	266.40375	492.0186167	9237.370683	1081.198467	2546.975467	210.1984333	171.4088333	240.1415167	220.3473167	230.1173833	108.79015	1600.164167	1362.044383	1236.760333	1958.095317	1767.7196	1018.919767	1760.903867	1229.709583	1125.443467	1019.820383	2001.347217	3841.876483	1336.000917	1108.9554	2006.169717	1808.627367	1480.601183	2473.756433	1837.457	1303.617317	999.5438167	1178.683467
Gluconic acid	2949.0217	370.8100167	359.3151333	385.4319333	376.8089167	398.4678833	490.4049333	244.5025167	7891.4387	3952.50295	10373.45242	2425.010133	812.00945	450.6027	699.6715333	2195.050917	333.3484	706.2293333	6370.698933	1131.038483	4368.009633	301.72225	235.42195	340.4504667	248.0338333	365.32595	142.4906333	2811.711183	2191.80445	1974.046633	4238.783033	4280.002883	1801.896333	3939.499667	2346.634633	2079.93055	1851.527783	4164.7932	7551.773617	2309.242167	1961.500183	3741.42285	3142.9264	2460.3697	4425.127517	5094.676267	2692.39605	1789.783683	2350.12905
Glucosylgalactosyl hydroxylysine	109.3237833	2.295533333	5.410833333	9.539566667	9.222516667	13.8672	9.620166667	13.58131667	221.3911667	103.1540333	244.5319167	86.35966667	29.36646667	14.5543	28.69665	111.1467667	17.58626667	50.97666667	71.54465	62.20985	45.45243333	10.70011667	2.093	26.93091667	5.069866667	21.77556667	5.065666667	111.3395167	86.29133333	87.8184	105.9908	128.2253667	86.80775	129.0465	79.55366667	76.3443	59.09235	135.5306167	188.44145	120.1573333	64.1895	111.889	91.88018333	79.96411667	114.0893333	128.85075	75.77575	61.64681667	70.87533333
glutamate	76926.43812	787.2449333	6201	8584.951533	7756.546067	34308.54355	9580.948067	25777.50117	176371.096	117146.1419	244686.2733	102901.9329	23318.334	17171.58217	24948.64405	65164.72202	16184.90398	25608.41248	36762.75143	17372.7972	38586.51768	7818.280467	1601.88405	40355.64598	13390.04035	22599.25097	6191.737667	96067.20427	88305.21788	83954.0287	111981.9358	147579.328	84204.89942	123040.2065	101023.0193	63957.11493	54796.3808	107187.9246	128025.2782	98046.02917	109015.8963	120543.0601	86415.85875	90785.21448	129343.5031	161050.6811	93196.94642	37250.0591	64925.90523
Glutamine	120.5608333	103.9989	136.71355	49.14943333	105.61165	133.6285667	54.05991667	279.6880333	465.1776167	369.2586	390.31065	143.55465	258.50915	107.5751667	97.45285	555.1549167	129.7777667	179.0425	116.4602333	128.0243667	147.4292167	38.7041	279.0388833	156.2621833	74.4563	101.26185	175.9540167	187.2404167	162.6404833	193.3422333	157.2580333	342.0555333	192.2278667	74.36633333	232.8509833	171.1894667	175.9925333	658.5202667	414.3923167	242.9479833	295.7232	967.062	522.3110167	265.5395667	557.3760667	552.9082333	188.94355	181.03245	160.4283833
Glutamylthreonine	362.3240833	35.7007	57.42025	135.40525	102.3193	114.34585	88.05821667	77.2111	652.3067667	388.97975	1171.788433	346.7785167	147.17415	108.12425	182.3254667	304.8617667	94.9782	160.0434	161.44205	139.09715	204.8334	58.97508333	31.62273333	110.6481333	75.28176667	130.6803	46.13648333	314.6509167	232.8596667	336.3921333	697.3981833	563.1655333	335.7254	536.70465	306.4274667	263.8253833	243.9265167	454.3322167	486.4712167	444.5483167	401.33715	342.54275	519.18885	267.6667667	384.0360167	384.3181333	291.2721167	224.8626667	291.6871167
Glutamyltryptophan	141.7211833	6.701916667	7.691366667	12.7225	24.65536667	54.6425	21.66676667	41.05833333	930.62965	357.94545	678.11155	155.5927333	76.70108333	53.91158333	75.85518333	185.41765	58.75808333	84.75426667	61.21981667	46.03753333	145.2848	18.88551667	7.264833333	62.93321667	27.05136667	76.55386667	21.15758333	225.3180167	200.5009	319.3303	347.5923167	273.5372167	242.5900833	432.7835333	235.3361333	165.05225	181.12205	341.107	585.0486833	258.9347	174.9169667	242.8313833	267.0633333	215.6492333	385.8042167	378.7631667	279.7926	167.2047	192.1126667
Glutamylvaline	1983.012517	100.3670333	287.169	727.4975	489.5944833	952.2112167	405.65405	464.62265	4059.8558	1578.971867	3379.9348	1822.124133	656.8263	346.37165	527.5200167	1037.3552	327.1956	739.8358167	1153.551983	543.0759667	1145.78085	268.1819167	85.3347	833.0400667	511.3410167	660.5220167	254.9976167	1003.565183	797.65535	1061.705433	1090.298833	2088.924133	951.8897333	1354.609067	977.4005167	796.8492333	709.8192667	1497.916417	2066.89615	1166.405667	1071.907417	1122.82885	1430.123267	788.86575	1541.233583	1603.8492	1262.399917	800.37755	960.9873
Glutarylglycine	600.2920167	70.13116667	89.54191667	79.4502	79.70726667	180.9794	140.39625	79.735	1110.769233	673.6695667	1278.695	274.6842833	116.1000667	118.82695	157.79875	177.5881667	85.49798333	127.6789167	123.9027167	108.3479833	124.4113	107.5777167	69.66388333	87.21221667	80.04701667	88.75801667	80.80656667	1169.70195	982.2497333	870.8978	894.2072	1228.856717	866.60525	1112.1311	841.4529833	885.6189833	870.5405833	1003.066533	1477.2555	911.8712333	893.2532	921.23355	819.4429667	855.5330333	788.6694167	619.1962833	565.527	714.5553833	1061.203433
Glutathione	1538.834783	827.2216833	1909.02315	1232.6618	1189.384667	1058.974917	718.1543667	1400.400867	1880.276717	2152.945633	1603.772917	1686.747867	1397.389633	1273.89505	2434.373483	3394.33385	1327.788	1657.38285	5471.254733	4380.519767	2403.337033	790.3305833	873.6916167	2754.33775	1267.456483	1681.7341	776.86765	1424.22045	1739.06635	2030.865117	1790.539167	2098.320417	1731.46	1730.853533	1568.174383	1057.169533	873.7789667	1655.566883	1679.961717	1744.57605	1720.795467	1403.702333	1896.2734	1458.028483	1820.608233	1410.831017	1716.5576	794.9340833	810.7983667
Gly-Asp-OH	367.4742833	284.1752667	375.2828	305.06865	312.5510333	332.8702	301.3486167	348.6801167	342.3464833	337.5297667	399.8680667	344.25675	346.60285	323.6574833	333.9873	278.75695	290.1247167	287.6199667	318.90635	261.9089333	4757.60405	850.9477833	541.59275	425.4806167	398.7253	326.9802	315.0376333	367.23265	346.0245	357.2999167	351.0235333	369.05705	351.5275333	330.3562833	475.8318833	391.8910167	378.84355	386.51145	326.88805	334.6003	322.1761667	399.1662167	510.7584667	563.6783	546.4824333	399.0462333	399.7352833	396.3343167	394.0092333
Glycerophosphoric acid	321.6815667	168.4406833	204.3326333	240.5993833	239.9980833	380.98775	218.9232667	307.0506833	737.2995333	415.2065167	2104.3486	454.2347833	352.3748333	327.9199167	362.9657333	659.2948833	392.7011	388.1717167	469.6145833	527.8917833	426.19365	288.6915667	202.6861	376.7749	286.8730667	367.3919	275.7417333	806.7299167	786.2631667	815.3120833	1995.7817	1033.323367	982.9164667	1255.298867	916.0237333	506.4366333	505.2414833	766.6441833	1167.416167	840.7937833	941.8526167	954.7971	835.76995	1083.280183	1077.061483	1081.1575	1158.77235	460.9400333	493.20835
Glycochenodeoxycholate 7-sulfate	8313.029167	1728.28015	781.0511333	3652.539933	7185.911083	1871.737183	847.5285167	31047.1253	9474.837783	24880.82525	34149.98622	7456.5343	34321.33112	8632.9824	9470.235783	14684.98132	2649.033783	4971.925717	8768.908833	2026.452233	17131.90867	1161.045617	2673.514833	4932.168267	10496.94543	8934.165483	1070.024367	17457.32505	14473.0718	23932.9962	9064.968733	31295.36463	16319.65922	10920.73332	5492.484983	11953.3327	9324.828767	8716.833983	18827.94455	7535.984967	10973.50173	40164.65292	21220.52722	23659.27497	24981.50682	6364.703983	9077.916533	3303.23815	6299.323683
Glycochenodeoxycholic acid	40.18501667	1.445966667	1.200266667	0.819233333	1.3391	1.722	1.638	1.445033333	12.14873333	3761.679417	7.1022	106.4377167	2.030233333	3.060633333	1.656666667	1.904466667	2.318866667	2.707483333	2.687066667	2.2232	2.179333333	1.090833333	2.4661	2.7314	0.732433333	2.112833333	1.638233333	1027.34085	264.3129167	375.8159167	625.659	2687.688733	249.5909	279.5451833	31.94891667	2158.188633	342.43825	1296.85035	10237.37145	487.43485	649.4193167	966.5821167	1151.884883	1544.499767	833.9664667	151.7356667	831.9970167	94.58791667	431.4824667
Glycochenodeoxycholic acid 3-glucuronide	482.9163333	9.377733333	7.043666667	25.63738333	70.56506667	19.80293333	9.280833333	245.7653833	720.5232167	2120.47085	225.83605	261.25545	526.62225	376.6167667	326.9137	372.4398833	119.5318	133.4754333	194.0318167	112.7735667	198.8929333	24.55325	20.38186667	203.6531667	225.2130167	270.0114	39.42646667	2591.913417	390.1173167	1429.049467	550.3930167	1667.375733	914.8265	680.74585	174.0144	476.9638833	568.3341833	666.7910167	2315.07585	575.1499	681.9671667	1551.701733	1334.4921	1086.489433	577.13055	669.4316	377.2068333	276.6970667	602.5501667
Glycocholic acid	1415.1729	1195.238983	903.5375333	4496.5361	5040.257733	1053.62945	434.7332667	7297.522683	10606.68132	23312.6444	16944.61977	3531.1922	36979.85417	13951.32552	8027.156783	10746.97387	5428.7031	4099.600833	5032.932517	6716.111633	4179.158983	1428.40695	7485.4883	2734.158983	44817.81827	13519.49588	1273.142867	11981.45338	11587.98777	7753.3603	18336.4913	31446.69725	5783.040817	9926.6682	2272.294483	36196.50822	7280.624933	28146.63258	45473.16567	5265.392617	14372.52307	6366.8809	8913.496733	24509.20708	13519.06575	3517.805817	23291.19763	1905.859983	250846.9308
Glycodeoxycholic acid	102.4148833	1.010333333	1.530433333	0.819233333	4.017066667	5.463733333	1.966533333	2.296233333	10.52391667	30.02111667	6.9972	2.635733333	6.698533333	2.681933333	3.4426	11.6823	4.742033333	4.220533333	27.45946667	9.482083333	5.355466667	2.869766667	4.018	4.5031	2.296	4.366833333	2.541466667	5314.916817	1204.685567	1849.852083	3328.345417	14354.1342	1079.037817	1587.3858	183.8022	12737.37048	1729.85135	7379.36415	100.62705	2420.5143	2888.289983	2912.491767	4108.711433	6548.806783	2724.9572	833.5255667	4204.115317	492.9024667	27.11381667
Glycolithocholate	1	12.72296667	7.5558	6.31365	7.459666667	6.1474	3.736716667	4.592116667	50.3757	39.73823333	20.1317	1.227916667	42.08513333	128.3861	8.992433333	71.14915	13.00751667	3.3068	6.427133333	75.41446667	5.739183333	4.496333333	87.84658333	2.58685	11.68276667	57.64326667	2.487333333	0.574	1.339333333	5.603733333	5.644333333	72.26385	1.246466667	2.253533333	0.7651	91.6592	1.721766667	5.6434	74.09646667	2.734316667	2.827533333	0.573766667	0.574233333	18.81473333	0.765333333	1.663766667	1.925933333	0.765333333	150.3389
Glycoursodeoxycholic acid	106.5958	1.583866667	1.775433333	1.064466667	4.112733333	5.0813	2.4031	3.060866667	13.01941667	115.3397167	8.007766667	3.887683333	6.943533333	2.681233333	3.7394	10.99256667	4.3176	4.761633333	25.06675	8.386933333	5.228066667	2.678433333	4.018	4.939666667	2.541233333	4.4625	3.115	3917.654417	869.3855833	1288.915683	2293.3615	11936.83222	838.3091	1203.794817	132.0330833	10099.56023	1368.472933	6018.072333	2983.167067	1870.692683	2444.651583	2491.146167	3596.946583	5821.965817	2447.24945	720.6337167	3553.1979	450.0653	51.38403333
Glycyl-Glutamine	1194.991933	133.6785333	130.24565	192.23385	201.0079333	348.0815333	401.45305	218.2765833	1179.64765	906.5990833	1579.874833	1230.84905	530.4912333	156.6315333	285.1496333	433.20965	258.0091167	582.55345	224.9950167	388.78345	892.4962167	208.9478667	101.95075	368.6732167	262.0608833	311.1085833	111.6475833	366.72505	439.9291667	500.1009667	229.2948167	551.53815	446.84935	456.9266667	538.43985	651.5474	532.0786333	405.8818167	543.5154	663.3399	392.3265167	595.9173167	714.0072333	495.6529	560.0378	444.90815	240.57995	701.2391333	784.18235
[truncated: 792 more rows]
[truncated: 32 more columns]
